# Supplementary material for: UVH6 regulates osmotic and heat stress tolerance by modulating transcription
Source: Front Plant Sci. 2025 Sep 18;16:1623563. doi: 10.3389/fpls.2025.1623563 (PMC12504840; doi:10.3389/fpls.2025.1623563)
Supplement: Supplementary file 2 [file Table1.xlsx]

## Sheet: WT specific DEGs
Supplementary Table 1. The DEGs between normal and osmotic stress conditions in WT and aod12
WT specific DEGs
Name	Gene name	Gene ID	Chromosome	Region	Bu5_8h vs. Bu5_0h - Max group mean	Bu5_8h vs. Bu5_0h - Log₂ fold change	Bu5_8h vs. Bu5_0h - Fold change	Bu5_8h vs. Bu5_0h - P-value	Bu5_8h vs. Bu5_0h - FDR p-value	Bu5_8h vs. Bu5_0h - Bonferroni	aod12_8h vs. aod12_0h - Max group mean	aod12_8h vs. aod12_0h - Log₂ fold change	aod12_8h vs. aod12_0h - Fold change	aod12_8h vs. aod12_0h - P-value	aod12_8h vs. aod12_0h - FDR p-value	aod12_8h vs. aod12_0h - Bonferroni
MPK11	MAP kinase 11 [Source:NCBI gene (formerly Entrezgene);Acc:839523]	AT1G01560	1	202103..204440	1.22097	3.5314	11.5627	7.35455e-05	0.000244018	1	1.88021	1.91019	3.7586	3.93187e-05	0.00011561	0.943373
AT1G01570	transferring glycosyl group transferase (DUF604) [Source:NCBI gene (formerly Entrezgene);Acc:837183]	AT1G01570	1	204935..207642	5.40006	2.01613	4.04497	5.72356e-12	4.05122e-11	1.35614e-07	3.69125	1.13965	2.20327	0.000570515	0.00142036	1
NAC004	NAC domain containing protein 4 [Source:NCBI gene (formerly Entrezgene);Acc:837630]	AT1G02230	1	complement(434965..436922)	5.17052	3.6287	12.3694	3.78674e-13	2.93086e-12	8.9723e-09	4.2511	1.94781	3.85789	7.05265e-06	2.27465e-05	0.169214
NIMIN1	NIM1-interacting 1 [Source:NCBI gene (formerly Entrezgene);Acc:837800]	AT1G02450	1	complement(497917..498539)	7.09759	3.5869	12.0161	2.02032e-08	1.04721e-07	0.000478696	2.32283	1.09543	2.13677	0.11563	0.173135	1
OFP12	ovate family protein 12 [Source:NCBI gene (formerly Entrezgene);Acc:837043]	AT1G05420	1	1589973..1591012	2.64344	2.21719	4.64988	0.00024005	0.000729386	1	3.1294	1.60078	3.03307	0.00148179	0.00343861	1
chr31	chromatin remodeling 31 [Source:NCBI gene (formerly Entrezgene);Acc:837051]	AT1G05490	1	complement(1618504..1623489)	0.660492	2.39057	5.24363	2.50666e-05	8.97722e-05	0.593929	1.33442	1.58118	2.99214	3.84356e-06	1.27897e-05	0.0922185
AT1G05894	#N/A	AT1G05894	1	1784736..1786326	1.40983	3.53159	11.5642	6.78211e-05	0.000226445	1	1.60769	1.8031	3.4897	0.00087495	0.00210672	1
OTP82	Tetratricopeptide repeat (TPR)-like superfamily protein [Source:NCBI gene (formerly Entrezgene);Acc:837325]	AT1G08070	1	complement(2514150..2516620)	1.78947	2.22366	4.67078	9.09991e-07	3.95315e-06	0.0215613	1.98071	1.85711	3.62281	1.97327e-05	6.03568e-05	0.473447
ENODL18	early nodulin-like protein 18 [Source:NCBI gene (formerly Entrezgene);Acc:837371]	AT1G08500	1	2688880..2690250	18.9842	2.644	6.25063	2.12389e-29	3.85041e-28	5.03234e-25	16.8483	1.86849	3.6515	3.00678e-19	2.53432e-18	7.21417e-15
PP2-A12	phloem protein 2-A12 [Source:NCBI gene (formerly Entrezgene);Acc:837826]	AT1G12710	1	complement(4326739..4328616)	20.9934	2.10111	4.29038	3.68028e-27	6.09899e-26	8.72006e-23	21.4532	1.92804	3.80537	2.1203e-26	2.46868e-25	5.08722e-22
AT1G13370	Histone superfamily protein [Source:NCBI gene (formerly Entrezgene);Acc:837897]	AT1G13370	1	complement(4587780..4588661)	7.4999	2.86581	7.28945	1.22914e-08	6.48468e-08	0.000291232	21.7566	0.586177	1.50126	0.00636048	0.0130902	1
PCR1	PLANT CADMIUM RESISTANCE 1 [Source:NCBI gene (formerly Entrezgene);Acc:838053]	AT1G14880	1	complement(5132506..5133860)	1.88741	3.19417	9.15252	0.00025529	0.000771047	1	0.60319	1.81908	3.52857	0.0918174	0.142287	1
GAT1_2.1	Class I glutamine amidotransferase-like superfamily protein [Source:NCBI gene (formerly Entrezgene);Acc:838069]	AT1G15040	1	complement(5179887..5181402)	19.48	3.97703	15.7473	4.66212e-41	1.25702e-39	1.10464e-36	16.8473	1.26285	2.3997	2.67527e-07	1.0065e-06	0.00641877
AT1G16515	transmembrane protein [Source:NCBI gene (formerly Entrezgene);Acc:28717243]	AT1G16515	1	complement(5647462..5648114)	24.9855	2.45654	5.489	5.01226e-18	5.32163e-17	1.18761e-13	24.9457	1.19911	2.29598	2.65178e-09	1.20028e-08	6.36242e-05
AT1G17400	#N/A	AT1G17400	1	complement(5960471..5962481)	0.878225	2.8751	7.33655	0.00139938	0.0036614	1	0.401929	-0.710798	-1.63671	0.294784	0.37755	1
AT1G17830	#N/A	AT1G17830	1	complement(6135751..6138500)	15.2586	2.00029	4.00081	7.32317e-22	9.40945e-21	1.73515e-17	20.723	1.74726	3.35721	3.29084e-23	3.36245e-22	7.89572e-19
MYB52	myb domain protein 52 [Source:NCBI gene (formerly Entrezgene);Acc:838374]	AT1G17950	1	6177481..6179289	7.8126	2.14775	4.43135	5.26258e-11	3.46519e-10	1.24692e-06	4.94927	0.801386	1.74277	0.0549344	0.0906992	1
MYB51	myb domain protein 51 [Source:NCBI gene (formerly Entrezgene);Acc:838438]	AT1G18570	1	6389399..6391386	16.2219	2.18917	4.56043	4.45992e-30	8.39402e-29	1.05673e-25	19.5162	1.52376	2.8754	3.25824e-14	2.09995e-13	7.8175e-10
WAK1	cell wall-associated kinase [Source:NCBI gene (formerly Entrezgene);Acc:838721]	AT1G21250	1	7439171..7442113	14.4039	2.20008	4.59506	7.01145e-29	1.2407e-27	1.66129e-24	9.90559	1.8155	3.51982	1.02907e-19	8.88657e-19	2.46904e-15
GLTP2	glycolipid transfer protein 2 [Source:NCBI gene (formerly Entrezgene);Acc:838735]	AT1G21360	1	7481184..7483513	4.72277	2.94444	7.69776	3.17344e-11	2.12809e-10	7.51915e-07	3.54112	1.77881	3.43142	3.94194e-06	1.30999e-05	0.094579
AT1G21670	DPP6 amino-terminal domain protein [Source:NCBI gene (formerly Entrezgene);Acc:838769]	AT1G21670	1	7610241..7612721	35.5752	2.09881	4.28354	1.822e-47	6.05242e-46	4.31704e-43	40.8336	1.91713	3.7767	3.83466e-47	8.90225e-46	9.2005e-43
AT1G22890	transmembrane protein [Source:NCBI gene (formerly Entrezgene);Acc:838896]	AT1G22890	1	8102728..8103588	22.0148	2.19218	4.56995	8.17082e-16	7.63413e-15	1.93599e-11	25.2864	1.27182	2.41467	3.15214e-11	1.66313e-10	7.56294e-07
AT1G24570	transmembrane protein, putative (DUF707) [Source:NCBI gene (formerly Entrezgene);Acc:839071]	AT1G24570	1	8706800..8709782	0.562439	2.27681	4.84604	0.0131696	0.0276632	1	0.387262	1.36402	2.57401	0.118101	0.176309	1
GRX480	Thioredoxin superfamily protein [Source:NCBI gene (formerly Entrezgene);Acc:839748]	AT1G28480	1	complement(10013434..10014256)	3.07044	2.38581	5.22638	7.66643e-05	0.000253567	1	2.1065	0.779241	1.71623	0.177487	0.248405	1
AT1G28815	#N/A	AT1G28815	1	10095674..10096374	10.3678	2.44427	5.44252	5.16022e-09	2.83429e-08	0.000122266	7.58415	1.74038	3.34124	3.53885e-05	0.000104606	0.849077
AT1G29640	senescence regulator (Protein of unknown function, DUF584) [Source:NCBI gene (formerly Entrezgene);Acc:839841]	AT1G29640	1	complement(10355638..10356482)	43.4813	2.21291	4.63609	2.54933e-24	3.70463e-23	6.04039e-20	24.219	1.49006	2.80901	1.49248e-14	9.76499e-14	3.58092e-10
ECS1	ECS1 [Source:NCBI gene (formerly Entrezgene);Acc:840047]	AT1G31580	1	11310997..11311989	2.95722	2.4104	5.31621	7.11515e-05	0.000236816	1	1.82584	0.933999	1.91056	0.0930725	0.143885	1
AT1G31750	proline-rich family protein [Source:NCBI gene (formerly Entrezgene);Acc:840062]	AT1G31750	1	complement(11370585..11372197)	22.9509	2.66594	6.34642	2.96779e-28	5.13691e-27	7.03188e-24	30.6478	1.96763	3.91126	2.90092e-22	2.84335e-21	6.96019e-18
AT1G47395	#N/A	AT1G47395	1	17382998..17383830	40.9508	2.13364	4.38822	2.81905e-07	1.29219e-06	0.00667946	19.9608	-0.678496	-1.60047	0.00114788	0.00271191	1
AT1G47400	#N/A	AT1G47400	1	17385707..17386485	48.4046	2.24372	4.73616	6.62094e-07	2.92259e-06	0.0156876	18.3127	-0.248317	-1.18782	0.332594	0.417835	1
AT1G48330	SsrA-binding protein [Source:NCBI gene (formerly Entrezgene);Acc:841253]	AT1G48330	1	17863660..17864558	43.9952	2.23069	4.69358	2.52732e-24	3.67505e-23	5.98823e-20	50.3219	1.84354	3.5889	7.59978e-27	9.07963e-26	1.82342e-22
XIE	Myosin family protein with Dil domain-containing protein [Source:NCBI gene (formerly Entrezgene);Acc:841898]	AT1G54560	1	complement(20371469..20380156)	0.165306	3.43354	10.8043	0.0150024	0.0310776	1	0.118393	0.453647	1.3695	0.583661	0.660755	1
AT1G55152	#N/A	AT1G55152	1	complement(20577424..20578308)	38.1366	2.10174	4.29226	5.4717e-29	9.74454e-28	1.29646e-24	47.6903	1.8079	3.50133	1.08971e-31	1.54581e-30	2.61454e-27
AT1G55760	BTB/POZ domain-containing protein [Source:NCBI gene (formerly Entrezgene);Acc:842025]	AT1G55760	1	complement(20846872..20849054)	21.503	2.07276	4.20691	6.07888e-25	9.08965e-24	1.44033e-20	22.6019	1.73189	3.32162	5.60149e-25	6.11405e-24	1.34397e-20
PUB19	ARM repeat superfamily protein [Source:NCBI gene (formerly Entrezgene);Acc:842314]	AT1G60190	1	22198266..22200687	22.4423	3.50742	11.3721	1.42692e-66	7.32948e-65	3.38094e-62	19.1042	1.66909	3.18013	6.24794e-27	7.49982e-26	1.49907e-22
SCPL32	serine carboxypeptidase-like 32 [Source:NCBI gene (formerly Entrezgene);Acc:842406]	AT1G61130	1	complement(22528853..22531827)	0.632211	2.02874	4.08049	0.0191214	0.0384682	1	0.453766	0.74895	1.68057	0.357917	0.444005	1
AT1G62225	transmembrane protein [Source:NCBI gene (formerly Entrezgene);Acc:842519]	AT1G62225	1	complement(22989550..22990341)	1.18812	2.87717	7.34707	0.0230054	0.0452562	1	0	#N/A	#N/A	#N/A	#N/A	#N/A
AT1G63380	NAD(P)-binding Rossmann-fold superfamily protein [Source:NCBI gene (formerly Entrezgene);Acc:842644]	AT1G63380	1	23505250..23506510	7.15641	2.33521	5.04624	6.41356e-12	4.52087e-11	1.51963e-07	8.65601	1.71536	3.28378	1.58801e-09	7.34635e-09	3.81011e-05
WRKY56	WRKY DNA-binding protein 56 [Source:NCBI gene (formerly Entrezgene);Acc:842703]	AT1G64000	1	23747304..23749053	3.88645	2.67249	6.37529	1.61843e-06	6.80039e-06	0.038347	2.45304	1.88597	3.69601	0.000711373	0.00174295	1
DIR5	Disease resistance-responsive (dirigent-like protein) family protein [Source:NCBI gene (formerly Entrezgene);Acc:842720]	AT1G64160	1	23813943..23814839	0.933983	3.43742	10.8334	0.0151302	0.0312955	1	1.00958	1.84659	3.5965	0.0349833	0.0608846	1
PHE1	MADS-box transcription factor family protein [Source:NCBI gene (formerly Entrezgene);Acc:842841]	AT1G65330	1	complement(24266257..24267336)	1.55166	2.20012	4.59518	0.00208179	0.0052554	1	3.0644	1.99521	3.98673	0.000418159	0.00106269	1
AT1G67360	Rubber elongation factor protein (REF) [Source:NCBI gene (formerly Entrezgene);Acc:843057]	AT1G67360	1	complement(25236781..25238216)	287.167	2.06614	4.18765	3.12226e-62	1.49317e-60	7.39789e-58	243.916	1.72971	3.31661	8.10703e-55	2.25527e-53	1.94512e-50
AT1G69430	Son of sevenless protein [Source:NCBI gene (formerly Entrezgene);Acc:843275]	AT1G69430	1	26097729..26099388	1.73915	2.14812	4.43248	0.000169239	0.000526485	1	1.21532	1.91437	3.76949	0.00274547	0.00607162	1
ZFHD1	zinc finger homeodomain 1 [Source:NCBI gene (formerly Entrezgene);Acc:843296]	AT1G69600	1	26182156..26183546	15.0039	2.43799	5.41885	1.11394e-24	1.64679e-23	2.63937e-20	15.5138	1.92318	3.79257	2.06658e-21	1.94631e-20	4.95834e-17
MMP	matrix metalloproteinase [Source:NCBI gene (formerly Entrezgene);Acc:843353]	AT1G70170	1	26423874..26425356	9.70316	2.2176	4.6512	3.4054e-16	3.25574e-15	8.06875e-12	7.37177	1.94469	3.84956	1.39773e-12	8.12659e-12	3.35357e-08
AT1G70420	DNA ligase-like protein, putative (DUF1645) [Source:NCBI gene (formerly Entrezgene);Acc:843378]	AT1G70420	1	complement(26539542..26540818)	38.1141	2.14676	4.42834	6.11394e-32	1.22999e-30	1.44864e-27	28.945	1.49977	2.82798	5.55395e-18	4.35535e-17	1.33256e-13
AT1G73390	Endosomal targeting BRO1-like domain-containing protein [Source:NCBI gene (formerly Entrezgene);Acc:843674]	AT1G73390	1	complement(27590810..27595752)	106.056	2.07282	4.20708	1.82206e-68	9.71909e-67	4.31718e-64	98.7964	1.52595	2.87977	5.85068e-61	1.89769e-59	1.40375e-56
AT1G74460	GDSL-like Lipase/Acylhydrolase superfamily protein [Source:NCBI gene (formerly Entrezgene);Acc:843787]	AT1G74460	1	complement(27987890..27989865)	39.9667	2.06378	4.18082	1.92162e-37	4.67039e-36	4.55308e-33	18.5223	1.44022	2.71362	1.12121e-11	6.09575e-11	2.69012e-07
PR5	pathosis-related protein 5 [Source:NCBI gene (formerly Entrezgene);Acc:843842]	AT1G75040	1	28177670..28179022	26.4825	2.71171	6.55099	3.62628e-22	4.73615e-21	8.59211e-18	23.5846	1.04027	2.05662	2.49547e-06	8.47777e-06	0.0598738
PHT1;9	phosphate transporter 1;9 [Source:NCBI gene (formerly Entrezgene);Acc:843976]	AT1G76430	1	complement(28678935..28682062)	2.55842	2.24699	4.7469	5.55422e-07	2.47288e-06	0.0131602	1.93815	1.39036	2.62144	0.000535573	0.00133964	1
AT1G76620	Serine/Threonine-kinase, putative (Protein of unknown function, DUF547) [Source:NCBI gene (formerly Entrezgene);Acc:843995]	AT1G76620	1	28756521..28759332	13.051	2.00606	4.01685	6.32233e-26	9.94278e-25	1.49801e-21	11.2289	1.28867	2.44302	2.25309e-10	1.10966e-09	5.40583e-06
AT1G76705	calmodulin binding protein [Source:NCBI gene (formerly Entrezgene);Acc:844004]	AT1G76705	1	28786290..28787328	1.90058	2.62734	6.17887	0.00122936	0.00325492	1	2.38667	1.71619	3.28569	0.00427319	0.0090945	1
AT1G77145	transmembrane protein, putative (DUF506) [Source:NCBI gene (formerly Entrezgene);Acc:844051]	AT1G77145	1	complement(28989838..28991454)	10.3574	2.10283	4.29553	3.63463e-16	3.46743e-15	8.6119e-12	11.1203	1.9937	3.98258	2.89e-17	2.19262e-16	6.93397e-13
NAC032	NAC domain containing protein 32 [Source:NCBI gene (formerly Entrezgene);Acc:844081]	AT1G77450	1	29099839..29101759	155.624	2.1905	4.56462	3.83982e-41	1.03909e-39	9.09806e-37	100.408	1.61821	3.06993	8.84631e-43	1.80938e-41	2.1225e-38
AT1G77730	Pleckstrin homology (PH) domain superfamily protein [Source:NCBI gene (formerly Entrezgene);Acc:844109]	AT1G77730	1	29214220..29215832	0.889388	2.57976	5.97842	0.0058984	0.0134739	1	0.78638	1.36503	2.57582	0.05449	0.090037	1
MYB63	myb domain protein 63 [Source:NCBI gene (formerly Entrezgene);Acc:844259]	AT1G79180	1	29786257..29787820	5.79087	2.09389	4.26898	4.83736e-10	2.92482e-09	1.14616e-05	6.08548	1.39272	2.62573	1.33013e-06	4.65362e-06	0.0319138
DTX1	MATE efflux family protein [Source:NCBI gene (formerly Entrezgene);Acc:814938]	AT2G04040	2	complement(1334270..1336550)	1.76893	2.12208	4.3532	0.00017597	0.000545969	1	2.94205	1.86149	3.63382	6.33168e-06	2.05109e-05	0.151916
rpl5_1	#N/A	AT2G07725	2	3447398..3449059	1.38872	2.43936	5.42402	0.000175917	0.000545882	1	1.38867	0.830229	1.77797	0.0628513	0.102133	1
AT2G14290	LL-diaminopimelate protein (DUF295) [Source:NCBI gene (formerly Entrezgene);Acc:815916]	AT2G14290	2	complement(6057288..6058620)	0.561329	2.48797	5.60986	0.0210975	0.0419047	1	0.808637	1.12955	2.1879	0.104436	0.158679	1
AT2G18480	Major facilitator superfamily protein [Source:NCBI gene (formerly Entrezgene);Acc:816363]	AT2G18480	2	complement(8009101..8011277)	4.45178	2.32366	5.00601	6.10944e-12	4.31472e-11	1.44757e-07	5.83874	1.54518	2.9184	3.37322e-07	1.25812e-06	0.00809337
MIOX2	myo-inositol oxygenase 2 [Source:NCBI gene (formerly Entrezgene);Acc:816499]	AT2G19800	2	complement(8530865..8533779)	35.0476	2.09007	4.25769	2.78858e-40	7.32292e-39	6.60727e-36	21.9368	1.7616	3.39074	2.00077e-26	2.33426e-25	4.80044e-22
GLR2.2	glutamate receptor 2.2 [Source:NCBI gene (formerly Entrezgene);Acc:817008]	AT2G24720	2	complement(10522548..10526059)	0.220228	2.40266	5.28777	0.0251271	0.0489527	1	0.273883	0.379299	1.30071	0.552481	0.63209	1
CIPK16	CBL-interacting protein kinase 16 [Source:NCBI gene (formerly Entrezgene);Acc:817047]	AT2G25090	2	complement(10670410..10672892)	10.0434	2.02518	4.07044	1.90672e-15	1.73545e-14	4.51779e-11	11.8002	1.14972	2.21871	9.52658e-09	4.11337e-08	0.000228571
AT2G28085	SAUR-like auxin-responsive protein family [Source:NCBI gene (formerly Entrezgene);Acc:817353]	AT2G28085	2	complement(11967942..11968712)	0.981367	3.2838	9.73916	0.0163248	0.0334484	1	0.666545	2.2023	4.60211	0.0687912	0.110747	1
THIC	thiaminC [Source:NCBI gene (formerly Entrezgene);Acc:817513]	AT2G29630	2	12666935..12671055	387.852	2.41661	5.33914	6.33067e-90	5.38228e-88	1.49999e-85	395.723	1.81829	3.52663	2.4089e-69	9.19604e-68	5.77967e-65
AT2G31945	transmembrane protein [Source:NCBI gene (formerly Entrezgene);Acc:817753]	AT2G31945	2	13581534..13582366	11.9928	3.4875	11.2161	1.35358e-16	1.32317e-15	3.20718e-12	9.5229	1.90409	3.74273	3.64603e-08	1.49308e-07	0.000874792
CYS2	PHYTOCYSTATIN 2 [Source:NCBI gene (formerly Entrezgene);Acc:817757]	AT2G31980	2	complement(13609093..13609955)	11.5656	2.26739	4.81452	2.74407e-11	1.84574e-10	6.5018e-07	24.7294	1.47922	2.78798	1.18536e-11	6.43074e-11	2.84403e-07
AT2G32050	cell cycle control-like protein (DUF572) [Source:NCBI gene (formerly Entrezgene);Acc:817765]	AT2G32050	2	complement(13637858..13638894)	0.774402	3.36549	10.3066	0.016487	0.0337622	1	0.481701	2.19753	4.58694	0.0629218	0.102219	1
CIPK13	CBL-interacting protein kinase 13 [Source:NCBI gene (formerly Entrezgene);Acc:817979]	AT2G34180	2	complement(14430761..14432482)	5.45249	3.96535	15.6203	2.72849e-15	2.45819e-14	6.46489e-11	2.99451	1.61805	3.06961	2.20217e-05	6.69373e-05	0.528366
CYP710A1	cytochrome P450, family 710, subfamily A, polypeptide 1 [Source:NCBI gene (formerly Entrezgene);Acc:818013]	AT2G34500	2	complement(14539373..14541617)	3.64402	3.19466	9.15567	5.2496e-12	3.72645e-11	1.24384e-07	3.91416	1.81539	3.51954	1.99386e-07	7.60147e-07	0.00478387
AT2G35343	#N/A	AT2G35343	2	complement(14879752..14880124)	3.14868	3.19821	9.17818	0.0185111	0.0373997	1	2.87114	0.721293	1.64866	0.409927	0.496547	1
AT2G35733	#N/A	AT2G35733	2	complement(15022676..15022867)	3.92336	3.2837	9.7385	0.0144581	0.0300735	1	1.70052	2.35138	5.10311	0.10565	0.160229	1
EDA12	embryo sac development arrest 12 [Source:NCBI gene (formerly Entrezgene);Acc:818168]	AT2G35950	2	15104716..15106119	5.22249	2.27801	4.85007	7.97785e-08	3.8771e-07	0.00189027	3.72546	1.0166	2.02314	0.0111513	0.021789	1
AT2G36540	Haloacid dehalogenase-like hydrolase (HAD) superfamily protein [Source:NCBI gene (formerly Entrezgene);Acc:818227]	AT2G36540	2	15325237..15326449	2.63461	2.24341	4.73516	0.0013538	0.00355134	1	5.36423	0.834023	1.78265	0.0324965	0.057091	1
UGT73C1	UDP-glucosyl transferase 73C1 [Source:NCBI gene (formerly Entrezgene);Acc:818247]	AT2G36750	2	complement(15410376..15412064)	11.2763	2.2638	4.80254	5.65291e-20	6.67224e-19	1.3394e-15	9.55696	0.736416	1.66603	7.48787e-05	0.000212333	1
AT2G36970	UDP-Glycosyltransferase superfamily protein [Source:NCBI gene (formerly Entrezgene);Acc:818271]	AT2G36970	2	15528877..15530779	20.2014	2.43924	5.42354	2.94542e-31	5.76866e-30	6.97888e-27	16.8897	1.95709	3.88278	1.21009e-21	1.15297e-20	2.90338e-17
AT2G37530	forkhead box protein G1 [Source:NCBI gene (formerly Entrezgene);Acc:818329]	AT2G37530	2	15750915..15751672	8.19578	3.01633	8.09108	1.17826e-09	6.83382e-09	2.79176e-05	7.92665	1.8742	3.66599	2.01169e-07	7.6618e-07	0.00482666
LBD15	LOB domain-containing protein 15 [Source:NCBI gene (formerly Entrezgene);Acc:818641]	AT2G40470	2	complement(16902038..16904032)	0.86363	2.20135	4.59908	0.00302606	0.00737569	1	0.846479	-0.141859	-1.10333	0.769901	0.818585	1
WRKY54	WRKY DNA-binding protein 54 [Source:NCBI gene (formerly Entrezgene);Acc:818670]	AT2G40750	2	complement(17000419..17002528)	6.68909	2.4515	5.46983	9.77784e-12	6.80371e-11	2.31676e-07	2.53245	0.47868	1.39347	0.177672	0.248597	1
BHLH100	basic helix-loop-helix protein 100 [Source:NCBI gene (formerly Entrezgene);Acc:818723]	AT2G41240	2	complement(17198037..17199454)	38.7437	2.38759	5.23283	8.99438e-05	0.00029394	1	16.0918	-1.16499	-2.24231	7.03695e-08	2.80974e-07	0.00168837
HSFB3	heat shock transcription factor B3 [Source:NCBI gene (formerly Entrezgene);Acc:818767]	AT2G41690	2	17381647..17382851	1.90838	2.1087	4.31303	0.000953368	0.00257991	1	2.69773	1.45757	2.74645	0.00507089	0.0106391	1
TI1	trypsin inhibitor protein 1 [Source:NCBI gene (formerly Entrezgene);Acc:818952]	AT2G43510	2	18066960..18067860	20.6363	2.81821	7.05287	4.16128e-23	5.69641e-22	9.85974e-19	16.4322	1.86188	3.63481	4.64023e-10	2.23131e-09	1.11333e-05
BGLU17	beta glucosidase 17 [Source:NCBI gene (formerly Entrezgene);Acc:819055]	AT2G44480	2	18359663..18363346	3.29483	2.07278	4.20698	8.39787e-10	4.95872e-09	1.98979e-05	3.91616	1.4738	2.77753	3.56434e-07	1.32594e-06	0.00855192
AT2G45360	ankyrin repeat/KH domain protein (DUF1442) [Source:NCBI gene (formerly Entrezgene);Acc:819144]	AT2G45360	2	18698592..18699514	9.50095	2.11442	4.33016	9.92586e-11	6.3842e-10	2.35183e-06	4.4833	1.07063	2.10034	0.0113112	0.0220787	1
GBF3	G-box binding factor 3 [Source:NCBI gene (formerly Entrezgene);Acc:819235]	AT2G46270	2	19000180..19003403	113.466	2.05124	4.14462	5.96433e-65	3.02165e-63	1.41319e-60	96.8918	1.4486	2.72942	8.43094e-39	1.53495e-37	2.02283e-34
AT2G47780	Rubber elongation factor protein (REF) [Source:NCBI gene (formerly Entrezgene);Acc:819390]	AT2G47780	2	19570040..19571034	30.4714	2.50913	5.69275	1.17981e-29	2.1726e-28	2.79543e-25	38.8599	1.071	2.1009	6.70392e-12	3.71003e-11	1.60847e-07
WRKY58	WRKY DNA-binding protein 58 [Source:NCBI gene (formerly Entrezgene);Acc:821213]	AT3G01080	3	25355..27712	0.491444	2.27687	4.84625	0.0161752	0.0331788	1	0.248312	0.254989	1.19333	0.763959	0.814275	1
AT3G01570	Oleosin family protein [Source:NCBI gene (formerly Entrezgene);Acc:821106]	AT3G01570	3	complement(221939..222827)	3.92592	2.15718	4.46042	4.22572e-05	0.000145989	1	6.51405	1.73878	3.33754	3.29297e-05	9.76912e-05	0.790082
MYB107	myb domain protein 107 [Source:NCBI gene (formerly Entrezgene);Acc:821178]	AT3G02940	3	661849..664011	2.64206	2.30062	4.9267	7.99791e-06	3.07954e-05	0.189503	2.18013	1.34532	2.54087	0.00231253	0.00517828	1
HSFA1E	heat shock transcription factor A1E [Source:NCBI gene (formerly Entrezgene);Acc:821162]	AT3G02990	3	673428..676428	15.7717	2.33108	5.03182	1.42005e-30	2.7243e-29	3.36467e-26	18.8689	1.95384	3.87405	1.57636e-28	2.01041e-27	3.78217e-24
SYP131	syntaxin of plants 131 [Source:NCBI gene (formerly Entrezgene);Acc:821141]	AT3G03800	3	969050..971691	0.64159	2.6888	6.44778	0.0176872	0.0358986	1	0.271195	4.35756	20.5001	0.0724135	0.115719	1
AT3G04050	Pyruvate kinase family protein [Source:NCBI gene (formerly Entrezgene);Acc:819560]	AT3G04050	3	1049653..1051608	0.548292	2.83124	7.11684	0.0100626	0.021771	1	1.42993	1.39082	2.62228	0.00937872	0.0186376	1
AT3G04443	#N/A	AT3G04443	3	complement(1178508..1181205)	0.296435	3.36433	10.2983	0.0131135	0.0275661	1	0.0333153	0.708608	1.63423	0.65594	0.724328	1
AT3G04854	#N/A	AT3G04854	3	1336905..1337620	1.1749	2.13533	4.39338	0.0223723	0.0441555	1	0.786106	-0.669707	-1.59075	0.364977	0.4514	1
AGL91	AGAMOUS-like 91 [Source:NCBI gene (formerly Entrezgene);Acc:819848]	AT3G66656	3	complement(2091262..2091798)	2.23417	3.18571	9.09901	0.00393089	0.00935204	1	0.974543	1.72869	3.31427	0.11754	0.175557	1
AT3G06710	E3 ubiquitin ligase [Source:NCBI gene (formerly Entrezgene);Acc:819856]	AT3G06710	3	2118169..2120181	0.972477	3.04319	8.24311	0.000535301	0.00152423	1	1.05572	1.54484	2.91771	0.0133621	0.0256981	1
UBC12	ubiquitin-conjugating enzyme 12 [Source:NCBI gene (formerly Entrezgene);Acc:820017]	AT3G08700	3	2643144..2644775	0.916944	3.36545	10.3063	0.0142066	0.0296005	1	0.842264	1.09727	2.13949	0.16556	0.234709	1
AT3G09550	Ankyrin repeat family protein [Source:NCBI gene (formerly Entrezgene);Acc:820112]	AT3G09550	3	2931101..2934365	3.80649	2.20915	4.62402	1.90324e-11	1.2943e-10	4.50953e-07	2.82124	1.34838	2.54626	2.0119e-05	6.14725e-05	0.482714
APX2	ascorbate peroxidase 2 [Source:NCBI gene (formerly Entrezgene);Acc:820121]	AT3G09640	3	2956156..2958330	1.51613	2.13553	4.39398	0.00650443	0.0147249	1	5.33657	1.93203	3.8159	2.46506e-06	8.38068e-06	0.0591441
PP2CA	protein phosphatase 2CA [Source:NCBI gene (formerly Entrezgene);Acc:820314]	AT3G11410	3	complement(3583782..3585850)	533.16	2.34916	5.09526	5.9565e-88	4.89536e-86	1.41133e-83	320.193	1.60229	3.03625	5.60098e-62	1.88073e-60	1.34384e-57
AT3G11420	beta-1,3-N-acetylglucosaminyltransferase lunatic protein, putative (DUF604) [Source:NCBI gene (formerly Entrezgene);Acc:820315]	AT3G11420	3	3591251..3594589	60.9748	2.10207	4.29325	8.91068e-57	3.78789e-55	2.1113e-52	66.089	1.69754	3.24348	1.77624e-54	4.89954e-53	4.26172e-50
AT3G12955	SAUR-like auxin-responsive protein family [Source:NCBI gene (formerly Entrezgene);Acc:820481]	AT3G12955	3	complement(4135406..4136143)	8.43269	2.08409	4.24007	4.02557e-08	2.02465e-07	0.000953818	10.1394	1.72293	3.30105	2.76379e-07	1.03878e-06	0.00663117
GLIP4	GDSL-motif lipase 4 [Source:NCBI gene (formerly Entrezgene);Acc:820641]	AT3G14225	3	complement(4734553..4735993)	1.46222	2.06091	4.1725	0.00480514	0.0112203	1	1.38898	1.90432	3.74333	0.00228123	0.00511472	1
AT3G15630	plant/protein [Source:NCBI gene (formerly Entrezgene);Acc:820805]	AT3G15630	3	complement(5296841..5297851)	37.7474	2.27999	4.85676	7.06783e-33	1.47401e-31	1.67465e-28	29.1552	1.72437	3.30435	1.95024e-23	2.01156e-22	4.67922e-19
AT3G16330	Avr9/Cf-9 rapidly elicited protein [Source:NCBI gene (formerly Entrezgene);Acc:820880]	AT3G16330	3	5535124..5536237	17.8368	2.7368	6.66591	1.34398e-25	2.0696e-24	3.18443e-21	19.0883	1.39472	2.62938	2.40944e-12	1.37638e-11	5.78097e-08
AT3G18250	Putative membrane lipoprotein [Source:NCBI gene (formerly Entrezgene);Acc:821353]	AT3G18250	3	complement(6258060..6258426)	7.35091	2.31961	4.99197	4.31392e-05	0.000148643	1	5.67457	1.17759	2.26199	0.0151479	0.028765	1
NUC-L2	nucleolin like 2 [Source:NCBI gene (formerly Entrezgene);Acc:821392]	AT3G18610	3	complement(6404053..6407946)	8.58215	2.29148	4.89559	1.15961e-18	1.27512e-17	2.74759e-14	13.5835	1.68246	3.20975	1.20845e-22	1.20355e-21	2.89943e-18
ZF2	zinc-finger protein 2 [Source:NCBI gene (formerly Entrezgene);Acc:821495]	AT3G19580	3	complement(6802903..6804296)	27.4226	2.17805	4.52542	9.8645e-30	1.82108e-28	2.3373e-25	25.0644	1.49659	2.82175	1.63573e-20	1.47212e-19	3.92461e-16
UGT71B6	UDP-glucosyl transferase 71B6 [Source:NCBI gene (formerly Entrezgene);Acc:821732]	AT3G21780	3	complement(7674904..7676519)	4.52277	2.25578	4.77593	1.75117e-10	1.10018e-09	4.14922e-06	3.97555	1.50243	2.83319	2.83938e-05	8.51516e-05	0.681253
AT3G24760	Galactose oxidase/kelch repeat superfamily protein [Source:NCBI gene (formerly Entrezgene);Acc:822074]	AT3G24760	3	9040014..9042093	18.594	2.39124	5.24608	4.44542e-30	8.37385e-29	1.0533e-25	19.0249	1.95787	3.88487	2.60277e-29	3.40101e-28	6.24484e-25
ABCG21	ABC-2 type transporter family protein [Source:NCBI gene (formerly Entrezgene);Acc:822149]	AT3G25620	3	complement(9316074..9319660)	9.94811	2.12443	4.36032	4.27871e-22	5.55881e-21	1.0138e-17	8.18219	1.58436	2.99875	1.86386e-18	1.50338e-17	4.47195e-14
AT3G26460	Polyketide cyclase/dehydrase and lipid transport superfamily protein [Source:NCBI gene (formerly Entrezgene);Acc:822251]	AT3G26460	3	complement(9683682..9684657)	45.4086	2.03941	4.11078	1.56119e-30	2.9916e-29	3.69908e-26	71.2797	1.68531	3.2161	1.26931e-19	1.08995e-18	3.04547e-15
AT3G49130	SWAP (Suppressor-of-White-APricot)/surp RNA-binding domain-containing protein [Source:NCBI gene (formerly Entrezgene);Acc:824074]	AT3G49130	3	18210453..18211708	2.16395	2.68916	6.44937	0.000377536	0.00110799	1	0.247811	0.609863	1.52611	0.61368	0.686301	1
AT3G50390	Transducin/WD40 repeat-like superfamily protein [Source:NCBI gene (formerly Entrezgene);Acc:824203]	AT3G50390	3	18702060..18703731	0.869221	2.5433	5.82923	0.00189164	0.00482251	1	0.306144	0.387927	1.30851	0.619059	0.691038	1
AT3G50610	DNA-directed RNA polymerase II subunit RPB1-like protein [Source:NCBI gene (formerly Entrezgene);Acc:824224]	AT3G50610	3	complement(18779551..18780514)	3.70198	2.08804	4.25171	5.45585e-05	0.000185002	1	2.22882	0.831662	1.77973	0.125487	0.185634	1
SIB1	sigma factor binding protein 1 [Source:NCBI gene (formerly Entrezgene);Acc:824838]	AT3G56710	3	complement(21006638..21008068)	13.9794	2.83753	7.14794	1.13393e-17	1.178e-16	2.68674e-13	4.45379	0.893388	1.85753	0.0199184	0.036809	1
bHLH38	basic helix-loop-helix (bHLH) DNA-binding superfamily protein [Source:NCBI gene (formerly Entrezgene);Acc:824864]	AT3G56970	3	complement(21084035..21085245)	91.0838	2.06629	4.18808	1.63248e-05	6.01539e-05	0.386799	26.0819	-0.6073	-1.52341	0.00135924	0.00317776	1
BG3	beta-1,3-glucanase 3 [Source:NCBI gene (formerly Entrezgene);Acc:824891]	AT3G57240	3	complement(21181642..21183144)	0.988016	4.1682	17.9785	0.00200776	0.0050882	1	1.58722	0.529792	1.44372	0.256441	0.336106	1
AT3G57460	catalytic/ metal ion binding / metalloendopeptidase/ zinc ion binding protein [Source:NCBI gene (formerly Entrezgene);Acc:824913]	AT3G57460	3	complement(21262986..21265827)	1.3394	2.44175	5.43302	0.000721731	0.00200491	1	0.830801	1.49398	2.81665	0.0220319	0.0403365	1
SYP73	syntaxin of plants 73 [Source:NCBI gene (formerly Entrezgene);Acc:825318]	AT3G61450	3	22738353..22740112	3.195	2.57632	5.96418	6.8158e-07	3.00621e-06	0.0161494	5.21569	1.77322	3.41817	1.94146e-06	6.67298e-06	0.0465814
AT3G61810	Glycosyl hydrolase family 17 protein [Source:NCBI gene (formerly Entrezgene);Acc:825354]	AT3G61810	3	22877168..22878550	6.88414	2.06356	4.18018	2.39532e-08	1.23437e-07	0.000567547	6.73258	1.87764	3.67475	3.02736e-08	1.25071e-07	0.000726355
HB-12	homeobox 12 [Source:NCBI gene (formerly Entrezgene);Acc:825362]	AT3G61890	3	complement(22914154..22915393)	372.186	2.30807	4.95222	4.24148e-82	3.13728e-80	1.00498e-77	325.101	1.36881	2.58257	1.21004e-33	1.8459e-32	2.90326e-29
AT3G63052	#N/A	AT3G63052	3	complement(23298729..23299126)	2.44709	3.64819	12.5376	0.00600604	0.0137029	1	0.61726	-1.02392	-2.03343	0.439244	0.526149	1
F16M2_10	#N/A	AT3G63160	3	complement(23333399..23334034)	2359.22	2.24417	4.73763	1.38369e-70	7.73404e-69	3.27852e-66	1892.95	1.06945	2.09863	5.14655e-19	4.27794e-18	1.23481e-14
AT4G02830	#N/A	AT4G02830	4	1262245..1264101	5.72045	2.85563	7.23819	3.42267e-09	1.90444e-08	8.10968e-05	3.4395	1.64701	3.13185	0.000264787	0.000694528	1
AT4G07408	#N/A	AT4G07408	4	4200595..4201226	1.45958	5.50213	45.3218	0.0256967	0.0499308	1	0.57352	4.35742	20.4981	0.0735978	0.117296	1
AT4G08570	Heavy metal transport/detoxification superfamily protein [Source:NCBI gene (formerly Entrezgene);Acc:826418]	AT4G08570	4	complement(5454580..5456100)	160.887	2.53241	5.78539	4.90131e-88	4.04312e-86	1.16132e-83	106.182	1.67209	3.18677	5.19026e-49	1.26801e-47	1.2453e-44
AT4G09500	UDP-Glycosyltransferase superfamily protein [Source:NCBI gene (formerly Entrezgene);Acc:826534]	AT4G09500	4	6018021..6019759	35.9636	2.07635	4.21738	4.09891e-42	1.13978e-40	9.71195e-38	40.6803	1.61813	3.06976	6.18189e-37	1.06287e-35	1.48322e-32
AT4G11040	Protein phosphatase 2C family protein [Source:NCBI gene (formerly Entrezgene);Acc:826705]	AT4G11040	4	6745100..6746944	1.13125	3.51291	11.4154	0.000557987	0.00158253	1	0.911692	1.5077	2.84357	0.0420301	0.0716012	1
CRK31	cysteine-rich RLK (RECEPTOR-like protein kinase) 31 [Source:NCBI gene (formerly Entrezgene);Acc:826752]	AT4G11470	4	6967709..6970469	0.28424	3.10728	8.61756	0.021601	0.0428055	1	0.255097	5.03399	32.7628	0.0357337	0.0620349	1
ACD6	ankyrin repeat family protein [Source:NCBI gene (formerly Entrezgene);Acc:827085]	AT4G14400	4	8294165..8299195	29.2683	2.0871	4.24892	1.32475e-11	9.13707e-11	3.13885e-07	4.5274	-0.558966	-1.47321	0.0706461	0.113318	1
CIPK4	CBL-interacting protein kinase 4 [Source:NCBI gene (formerly Entrezgene);Acc:827106]	AT4G14580	4	complement(8367663..8369312)	10.0969	2.0497	4.1402	8.28219e-15	7.22129e-14	1.96238e-10	9.88814	1.79629	3.47326	9.37391e-17	6.94599e-16	2.24908e-12
SS4	starch synthase 4 [Source:NCBI gene (formerly Entrezgene);Acc:827550]	AT4G18240	4	10082108..10087203	33.5706	2.08494	4.24257	1.30732e-43	3.86791e-42	3.09756e-39	35.9577	1.98809	3.9671	5.04532e-51	1.28476e-49	1.21052e-46
NDB3	NAD(P)H dehydrogenase B3 [Source:NCBI gene (formerly Entrezgene);Acc:828234]	AT4G21490	4	complement(11436326..11439506)	0.546429	2.57977	5.97845	0.004911	0.0114386	1	0.248332	2.97798	7.87883	0.0372128	0.0642465	1
AT4G22960	FAM63A-like protein (DUF544) [Source:NCBI gene (formerly Entrezgene);Acc:828395]	AT4G22960	4	12030020..12033380	2.3735	2.21717	4.64982	2.61811e-06	1.07128e-05	0.0620334	4.28694	1.93939	3.83544	9.02457e-08	3.56232e-07	0.00216527
CRK5	cysteine-rich RLK (RECEPTOR-like protein kinase) 5 [Source:NCBI gene (formerly Entrezgene);Acc:828412]	AT4G23130	4	complement(12117491..12120220)	1.3104	2.86233	7.27189	1.58928e-05	5.86789e-05	0.376563	0.561653	1.72696	3.31029	0.0172372	0.0323349	1
CRK6	cysteine-rich RLK (RECEPTOR-like protein kinase) 6 [Source:NCBI gene (formerly Entrezgene);Acc:828413]	AT4G23140	4	12121369..12124564	0.33975	2.71751	6.57736	0.0103541	0.0223195	1	0.386359	1.74537	3.35281	0.0328113	0.0575822	1
EP1	receptor-like protein kinase-related family protein [Source:NCBI gene (formerly Entrezgene);Acc:828416]	AT4G23170	4	12134973..12136796	9.40139	2.10547	4.30339	1.15311e-13	9.28428e-13	2.73217e-09	6.193	1.501	2.83039	6.87672e-09	3.00784e-08	0.000164993
HVA22D	HVA22 homologue D [Source:NCBI gene (formerly Entrezgene);Acc:828598]	AT4G24960	4	12827856..12829303	210.219	2.12442	4.36027	4.64574e-64	2.30624e-62	1.10076e-59	209.298	1.59686	3.02485	2.16694e-62	7.35184e-61	5.19914e-58
AT4G25225	transmembrane protein [Source:NCBI gene (formerly Entrezgene);Acc:5008162]	AT4G25225	4	complement(12922887..12923431)	19.1615	2.1932	4.57319	8.45994e-13	6.37873e-12	2.0045e-08	21.5441	1.44453	2.72173	1.00077e-09	4.70201e-09	2.40116e-05
AT4G25580	CAP160 protein [Source:NCBI gene (formerly Entrezgene);Acc:828663]	AT4G25580	4	13056183..13058810	1.2381	4.35364	20.4445	1.41766e-05	5.27551e-05	0.335901	2.45248	1.89236	3.71241	2.015e-05	6.15509e-05	0.483459
CIL	CCT motif family protein [Source:NCBI gene (formerly Entrezgene);Acc:828705]	AT4G25990	4	complement(13191085..13194124)	20.4669	2.51225	5.7051	1.77642e-48	6.08355e-47	4.20904e-44	17.2169	1.81626	3.52167	1.55862e-32	2.27883e-31	3.73959e-28
AT4G26490	Late embryosis abundant (LEA) hydroxyproline-rich glycoprotein family [Source:NCBI gene (formerly Entrezgene);Acc:828755]	AT4G26490	4	13380409..13381440	10.0855	2.08106	4.23119	3.08532e-12	2.23225e-11	7.31036e-08	11.5617	1.19181	2.2844	1.01304e-07	3.97615e-07	0.00243057
AT4G27530	#N/A	AT4G27530	4	13752633..13753257	4.3947	3.22077	9.32282	3.53255e-05	0.000123617	0.837002	16.7749	1.76704	3.40354	7.91907e-09	3.44138e-08	0.000190002
AT4G27560	UDP-Glycosyltransferase superfamily protein [Source:NCBI gene (formerly Entrezgene);Acc:828865]	AT4G27560	4	complement(13759800..13761603)	179.82	2.53526	5.7968	2.90381e-74	1.80999e-72	6.88028e-70	206.882	1.98997	3.97228	4.02852e-94	2.36813e-92	9.66564e-90
AT4G27790	Calcium-binding EF hand family protein [Source:NCBI gene (formerly Entrezgene);Acc:828892]	AT4G27790	4	13849949..13851973	0.498031	2.64494	6.25471	0.0143436	0.0298579	1	0.135845	3.7158	13.1391	0.129268	0.190198	1
AT4G27890	HSP20-like chaperones superfamily protein [Source:NCBI gene (formerly Entrezgene);Acc:828902]	AT4G27890	4	13886033..13887272	3.05352	3.19007	9.12653	1.66035e-05	6.112e-05	0.393403	2.36128	1.89891	3.72932	0.00116757	0.002757	1
AT4G28085	transmembrane protein [Source:NCBI gene (formerly Entrezgene);Acc:828924]	AT4G28085	4	13959872..13960750	2.27265	2.44418	5.44216	0.000409271	0.00119251	1	2.61394	1.25583	2.38805	0.0100747	0.0198944	1
AT4G28340	pyrroline-5-carboxylate reductase [Source:NCBI gene (formerly Entrezgene);Acc:828949]	AT4G28340	4	complement(14024534..14025655)	0.632971	3.19827	9.17859	0.0199693	0.0399709	1	0.36271	1.91398	3.76847	0.11727	0.1752	1
AT4G29930	basic helix-loop-helix (bHLH) DNA-binding superfamily protein [Source:NCBI gene (formerly Entrezgene);Acc:829116]	AT4G29930	4	14643994..14647637	19.3745	2.23977	4.72321	2.09092e-41	5.72103e-40	4.95423e-37	15.1307	1.72372	3.30287	3.49061e-30	4.65693e-29	8.37503e-26
AT4G32510	HCO3- transporter family [Source:NCBI gene (formerly Entrezgene);Acc:829386]	AT4G32510	4	complement(15685379..15689293)	0.353349	2.34284	5.07299	0.0125096	0.0264521	1	0.690226	1.47445	2.77878	0.00901295	0.0179921	1
CAD5	cinnamyl alcohol dehydrogenase 5 [Source:NCBI gene (formerly Entrezgene);Acc:829572]	AT4G34230	4	complement(16386631..16388940)	330.608	2.08566	4.24469	7.04374e-50	2.50081e-48	1.66894e-45	439.431	1.80794	3.50143	3.6816e-71	1.45401e-69	8.83325e-67
ADC2	arginine decarboxylase 2 [Source:NCBI gene (formerly Entrezgene);Acc:829623]	AT4G34710	4	complement(16560030..16563044)	871.951	2.00313	4.00868	2.01528e-55	8.26599e-54	4.775e-51	845.755	1.68983	3.2262	1.53679e-73	6.45988e-72	3.68722e-69
AT4G35720	DUF241 domain protein, putative (DUF241) [Source:NCBI gene (formerly Entrezgene);Acc:829724]	AT4G35720	4	16927730..16929224	9.47242	2.52555	5.75794	9.60902e-18	1.00105e-16	2.27676e-13	5.10444	1.88723	3.69925	4.25508e-07	1.5681e-06	0.0102092
CP1_1	cysteine proteinase1 [Source:NCBI gene (formerly Entrezgene);Acc:829841]	AT4G36880	4	complement(17374454..17376279)	13.5172	2.26153	4.79501	7.9801e-21	9.84863e-20	1.8908e-16	13.7311	1.81463	3.51771	1.7647e-15	1.21546e-14	4.23404e-11
PLP4	PATATIN-like protein 4 [Source:NCBI gene (formerly Entrezgene);Acc:829859]	AT4G37050	4	complement(17457135..17459770)	1.57515	2.72853	6.62782	3.91337e-05	0.00013596	0.927234	2.16974	1.06757	2.09591	0.00747184	0.0151632	1
AT4G37295	#N/A	AT4G37295	4	17553310..17554105	6.75311	2.08794	4.25141	2.87197e-06	1.16977e-05	0.0680485	8.33146	1.86263	3.63669	9.14984e-07	3.25903e-06	0.0219532
AT4G37420	glycosyltransferase family protein (DUF23) [Source:NCBI gene (formerly Entrezgene);Acc:829896]	AT4G37420	4	17592996..17595148	3.5324	2.87659	7.34413	3.44677e-10	2.10816e-09	8.16679e-06	4.02386	1.90089	3.73444	2.3433e-08	9.77101e-08	0.000562228
AIRP2	RING/U-box superfamily protein [Source:NCBI gene (formerly Entrezgene);Acc:831747]	AT5G01520	5	206432..208611	77.9008	2.31359	4.9712	4.61605e-65	2.34394e-63	1.09373e-60	81.3436	1.76678	3.40294	7.56701e-55	2.11018e-53	1.81555e-50
PCS1	Eukaryotic aspartyl protease family protein [Source:NCBI gene (formerly Entrezgene);Acc:831845]	AT5G02190	5	435168..437018	3.52435	2.39791	5.27041	2.98008e-09	1.66863e-08	7.061e-05	2.78884	1.42685	2.68859	0.000286565	0.000747449	1
AT5G03550	MATH domain/coiled-coil protein [Source:NCBI gene (formerly Entrezgene);Acc:28720565]	AT5G03550	5	complement(895655..896433)	0.971264	2.48813	5.61051	0.0254036	0.0494131	1	1.20141	1.86811	3.65053	0.022606	0.0412885	1
NAMT1	S-adenosyl-L-methionine-dependent methyltransferases superfamily protein [Source:NCBI gene (formerly Entrezgene);Acc:830316]	AT5G04370	5	1231609..1234147	4.20164	2.01969	4.05498	7.45187e-11	4.8435e-10	1.76565e-06	6.27145	1.40429	2.64687	2.48156e-09	1.12724e-08	5.954e-05
AT5G04380	S-adenosyl-L-methionine-dependent methyltransferases superfamily protein [Source:NCBI gene (formerly Entrezgene);Acc:830317]	AT5G04380	5	1234712..1236391	2.36423	2.11851	4.34244	0.000376508	0.00110527	1	3.72065	1.93615	3.82682	9.03625e-06	2.87828e-05	0.216807
AT5G05320	FAD/NAD(P)-binding oxidoreductase family protein [Source:NCBI gene (formerly Entrezgene);Acc:830414]	AT5G05320	5	complement(1574862..1576731)	3.20252	2.63972	6.2321	1.53831e-08	8.04883e-08	0.000364487	4.49769	1.70597	3.26249	4.27644e-06	1.41437e-05	0.102605
LAC13	laccase 13 [Source:NCBI gene (formerly Entrezgene);Acc:830604]	AT5G07130	5	2209717..2212665	10.2338	2.44218	5.43464	3.58469e-25	5.42225e-24	8.49358e-21	6.5743	1.46117	2.75332	1.11292e-10	5.62661e-10	2.67023e-06
CYCP4;3	cyclin p4;3 [Source:NCBI gene (formerly Entrezgene);Acc:830636]	AT5G07450	5	complement(2358291..2359311)	2.81627	2.28142	4.86157	0.000299275	0.000893798	1	3.8267	0.471384	1.38644	0.20277	0.276738	1
AT5G07475	Cupredoxin superfamily protein [Source:NCBI gene (formerly Entrezgene);Acc:830639]	AT5G07475	5	complement(2364706..2365605)	32.4425	2.22615	4.67885	3.28912e-20	3.93878e-19	7.79324e-16	13.449	1.66003	3.16023	2.29319e-09	1.0448e-08	5.50205e-05
GRP14	glycine-rich protein 14 [Source:NCBI gene (formerly Entrezgene);Acc:830644]	AT5G07510	5	complement(2377703..2378829)	1.10129	3.51312	11.4171	0.008164	0.0180437	1	2.08081	1.75838	3.38317	0.00365176	0.00788078	1
VPS9B	vacuolar protein sorting-associated 9A-like protein [Source:NCBI gene (formerly Entrezgene);Acc:830791]	AT5G09320	5	complement(2890102..2892094)	0.894162	2.06108	4.173	0.00696355	0.0156758	1	0.612144	1.54973	2.92762	0.0434821	0.0738491	1
AT5G15430	Plant calmodulin-binding protein-like protein [Source:NCBI gene (formerly Entrezgene);Acc:831395]	AT5G15430	5	5009687..5011856	0.724184	2.62721	6.1783	0.000788585	0.00217213	1	0.448167	1.45866	2.74853	0.0871841	0.136103	1
CO	B-box type zinc finger protein with CCT domain-containing protein [Source:NCBI gene (formerly Entrezgene);Acc:831441]	AT5G15840	5	complement(5170162..5173085)	1.58484	2.81963	7.05982	4.0155e-08	2.02004e-07	0.000951434	1.3383	1.09936	2.1426	0.0113467	0.0221311	1
MYB43	myb domain protein 43 [Source:NCBI gene (formerly Entrezgene);Acc:831522]	AT5G16600	5	5438165..5440433	30.3198	2.04263	4.11996	2.99988e-30	5.68951e-29	7.10791e-26	34.1107	1.25302	2.3834	1.57872e-19	1.34754e-18	3.78781e-15
UGT78D3	UDP-glucosyl transferase 78D3 [Source:NCBI gene (formerly Entrezgene);Acc:831566]	AT5G17030	5	complement(5603133..5604893)	0.550705	2.7178	6.57867	0.0123974	0.0262424	1	0.627511	0.587119	1.50224	0.325339	0.410328	1
WOX12	WUSCHEL related homeobox 12 [Source:NCBI gene (formerly Entrezgene);Acc:831649]	AT5G17810	5	complement(5880424..5884770)	0.805111	2.46628	5.52616	0.00931763	0.0203242	1	0.24464	0.695216	1.61913	0.492271	0.576354	1
AT5G20940	Glycosyl hydrolase family protein [Source:NCBI gene (formerly Entrezgene);Acc:832219]	AT5G20940	5	complement(7103927..7106834)	0.920755	3.01765	8.09848	0.000106406	0.00034304	1	0.732251	1.58561	3.00134	0.00674276	0.0138024	1
AT5G22355	Cysteine/Histidine-rich C1 domain family protein [Source:NCBI gene (formerly Entrezgene);Acc:832296]	AT5G22355	5	7401707..7403972	0.761477	2.78185	6.87733	0.000403059	0.0011759	1	0.52707	0.640657	1.55904	0.320956	0.4058	1
CYP86B1	cytochrome P450, family 86, subfamily B, polypeptide 1 [Source:NCBI gene (formerly Entrezgene);Acc:832383]	AT5G23190	5	complement(7803141..7805968)	12.5824	2.07139	4.2029	5.16005e-25	7.7523e-24	1.22262e-20	9.36251	1.73067	3.31883	5.78798e-17	4.33379e-16	1.38871e-12
UPI	Serine protease inhibitor, potato inhibitor I-type family protein [Source:NCBI gene (formerly Entrezgene);Acc:834378]	AT5G43580	5	complement(17507801..17508752)	100.456	2.64622	6.26025	2.33332e-59	1.04599e-57	5.52857e-55	78.6196	0.920189	1.89236	2.2585e-13	1.3831e-12	5.41882e-09
AT5G47635	Pollen Ole e 1 allergen and extensin family protein [Source:NCBI gene (formerly Entrezgene);Acc:834814]	AT5G47635	5	complement(19307048..19308009)	5.72107	2.0395	4.11104	4.06564e-07	1.84003e-06	0.00963313	3.72735	1.44545	2.72348	0.00166305	0.00382777	1
CEP1	Cysteine proteinases superfamily protein [Source:NCBI gene (formerly Entrezgene);Acc:835091]	AT5G50260	5	20455317..20457068	4.8601	2.79036	6.91805	3.21344e-10	1.97087e-09	7.61392e-06	3.19233	1.70242	3.25446	3.12395e-05	9.30979e-05	0.74953
HSD1_1	hydroxysteroid dehydrogenase 1 [Source:NCBI gene (formerly Entrezgene);Acc:835129]	AT5G50600	5	complement(20589702..20591937)	0.653362	3.71113	13.0967	0.00530321	0.0122528	1	1.33985	1.03732	2.05241	0.046342	0.0780973	1
SHOC1	shortage in chiasmata 1 [Source:NCBI gene (formerly Entrezgene);Acc:835305]	AT5G52290	5	complement(21230224..21236554)	0.368344	2.09908	4.28436	0.00219523	0.00552229	1	0.504833	1.86863	3.65185	0.000405467	0.00103261	1
ORG1	OBP3-responsive protein 1 [Source:NCBI gene (formerly Entrezgene);Acc:835426]	AT5G53450	5	21688763..21692480	181.424	2.59396	6.03753	2.25758e-29	4.08945e-28	5.34912e-25	105.944	0.882733	1.84386	3.48635e-10	1.69442e-09	8.36479e-06
AT5G53700	RNA-binding (RRM/RBD/RNP motifs) family protein [Source:NCBI gene (formerly Entrezgene);Acc:835451]	AT5G53700	5	21801143..21802788	1.00687	2.30941	4.95679	0.00389413	0.00927055	1	3.29086	0.678562	1.60054	0.0611593	0.0996743	1
AT5G53830	VQ motif-containing protein [Source:NCBI gene (formerly Entrezgene);Acc:835464]	AT5G53830	5	21856948..21858102	16.3281	2.19809	4.58872	8.34337e-16	7.77897e-15	1.97688e-11	18.0415	1.77346	3.41874	6.63904e-18	5.1814e-17	1.59291e-13
TET15	tetraspanin15 [Source:NCBI gene (formerly Entrezgene);Acc:835890]	AT5G57810	5	complement(23424268..23425647)	1.02012	3.19495	9.1575	0.00223164	0.00560379	1	0.731119	0.859463	1.81436	0.249403	0.328274	1
AT5G59760	#N/A	AT5G59760	5	complement(24075489..24076550)	0.992394	2.34161	5.06867	0.0138108	0.0288734	1	0.660262	0.417683	1.33578	0.550351	0.630154	1
RHL41	C2H2-type zinc finger family protein [Source:NCBI gene (formerly Entrezgene);Acc:836103]	AT5G59820	5	24102814..24103794	25.8078	2.31987	4.99288	4.30471e-27	7.10196e-26	1.01996e-22	25.3115	1.47193	2.77392	7.65989e-13	4.52723e-12	1.83784e-08
AT5G61370	Pentatricopeptide repeat (PPR) superfamily protein [Source:NCBI gene (formerly Entrezgene);Acc:836258]	AT5G61370	5	complement(24671770..24673657)	9.55954	2.10398	4.29895	4.22588e-18	4.50611e-17	1.00128e-13	12.0505	1.96275	3.89804	2.46739e-20	2.20054e-19	5.92002e-16
AT5G65609	#N/A	AT5G65609	5	complement(26218332..26219345)	3.23661	2.47582	5.56282	0.00103655	0.00278125	1	2.36856	1.65648	3.15246	0.0165811	0.0312191	1
HB53	homeobox 53 [Source:NCBI gene (formerly Entrezgene);Acc:836803]	AT5G66700	5	26634275..26635885	3.62708	2.50764	5.68691	5.40752e-06	2.13245e-05	0.128126	5.1556	1.84367	3.58923	2.17924e-06	7.44549e-06	0.0522865
AT5G66790	Protein kinase superfamily protein [Source:NCBI gene (formerly Entrezgene);Acc:836812]	AT5G66790	5	26664842..26667809	6.06956	2.41971	5.35063	3.47555e-18	3.72393e-17	8.23498e-14	4.45482	1.87328	3.66365	6.64045e-10	3.16612e-09	1.59324e-05

## Sheet: aod12 specific DEGs
Supplementary Table 1. The DEGs between normal and osmotic stress conditions in WT and aod12
aod12 specific DEGs
Name	Gene name	Gene ID	Chromosome	Region	Bu5_8h vs. Bu5_0h - Max group mean	Bu5_8h vs. Bu5_0h - Log₂ fold change	Bu5_8h vs. Bu5_0h - Fold change	Bu5_8h vs. Bu5_0h - P-value	Bu5_8h vs. Bu5_0h - FDR p-value	Bu5_8h vs. Bu5_0h - Bonferroni	aod12_8h vs. aod12_0h - Max group mean	aod12_8h vs. aod12_0h - Log₂ fold change	aod12_8h vs. aod12_0h - Fold change	aod12_8h vs. aod12_0h - P-value	aod12_8h vs. aod12_0h - FDR p-value	aod12_8h vs. aod12_0h - Bonferroni
AT1G02300	Cysteine proteinases superfamily protein [Source:NCBI gene (formerly Entrezgene);Acc:839576]	AT1G02300	1	453107..455519	78.3515	1.84817	3.60042	8.40074e-35	1.87727e-33	1.99047e-30	114.978	2.80487	6.98794	1.10617e-100	7.37457e-99	2.65403e-96
BGLU11	beta glucosidase 11 [Source:NCBI gene (formerly Entrezgene);Acc:839435]	AT1G02850	1	630374..633420	29.6662	1.91579	3.77319	1.31379e-36	3.08825e-35	3.1129e-32	24.9597	2.26949	4.82153	2.38592e-47	5.5729e-46	5.72453e-43
AT1G04445	C2H2-like zinc finger protein [Source:NCBI gene (formerly Entrezgene);Acc:28716121]	AT1G04445	1	1206760..1207939	0.641167	1.59844	3.02816	0.0889493	0.144897	1	0.935979	5.90137	59.7707	0.0127667	0.0246589	1
AT1G04500	CCT motif family protein [Source:NCBI gene (formerly Entrezgene);Acc:839510]	AT1G04500	1	complement(1221411..1224539)	0.276392	1.99914	3.99761	0.0741543	0.124545	1	0.546892	2.72425	6.60817	0.00488922	0.0102863	1
AT1G05510	naphthalene 1,2-dioxygenase subunit alpha (DUF1264) [Source:NCBI gene (formerly Entrezgene);Acc:837053]	AT1G05510	1	1629446..1630863	0.22854	3.52326	11.4976	0.190507	0.273668	1	2.22074	6.85792	115.995	0.00354711	0.00767958	1
AT1G05675	UDP-Glycosyltransferase superfamily protein [Source:NCBI gene (formerly Entrezgene);Acc:10723139]	AT1G05675	1	complement(1701116..1702749)	2.48494	0.413131	1.33157	0.477095	0.574898	1	4.17936	3.66684	12.7007	3.69299e-10	1.79066e-09	8.8606e-06
AT1G07135	glycine-rich protein [Source:NCBI gene (formerly Entrezgene);Acc:837224]	AT1G07135	1	complement(2189877..2190784)	18.0174	1.86636	3.64611	1.10178e-09	6.4169e-09	2.61055e-05	21.4004	2.58382	5.99526	7.3534e-21	6.76117e-20	1.7643e-16
AT1G07160	Protein phosphatase 2C family protein [Source:NCBI gene (formerly Entrezgene);Acc:837227]	AT1G07160	1	complement(2197854..2199773)	0.858078	1.85232	3.61081	0.0125678	0.0265676	1	1.033	2.63201	6.19887	0.000823625	0.00199279	1
ACA7_1	alpha carbonic anhydrase 7 [Source:NCBI gene (formerly Entrezgene);Acc:837326]	AT1G08080	1	complement(2516991..2518611)	0.675235	2.21507	4.64303	0.0506186	0.0900564	1	0.714974	3.36018	10.2687	0.0237868	0.0431968	1
AT1G09510	NAD(P)-binding Rossmann-fold superfamily protein [Source:NCBI gene (formerly Entrezgene);Acc:837476]	AT1G09510	1	3069357..3070910	0.720051	5.28427	38.9695	0.0321996	0.0608351	1	3.79178	5.98572	63.3698	2.23326e-06	7.61981e-06	0.0535826
AT1G10090	Early-responsive to dehydration stress protein (ERD4) [Source:NCBI gene (formerly Entrezgene);Acc:837544]	AT1G10090	1	complement(3290311..3296198)	24.1223	1.80236	3.4879	7.05623e-32	1.41571e-30	1.6719e-27	29.0791	2.18861	4.55865	7.9509e-55	2.21453e-53	1.90766e-50
AT1G10585	basic helix-loop-helix (bHLH) DNA-binding superfamily protein [Source:NCBI gene (formerly Entrezgene);Acc:837600]	AT1G10585	1	complement(3493770..3495244)	2.20854	1.00862	2.01199	0.0730062	0.122998	1	5.38873	2.02931	4.08211	0.000159663	0.000432995	1
AT1G11230	transmembrane protein, putative (DUF761) [Source:NCBI gene (formerly Entrezgene);Acc:837664]	AT1G11230	1	complement(3763268..3764483)	0.327426	2.36496	5.15138	0.115203	0.18028	1	4.3342	5.53441	46.3473	3.82691e-08	1.56603e-07	0.000918191
AT1G11925	Stigma-specific Stig1 family protein [Source:NCBI gene (formerly Entrezgene);Acc:837743]	AT1G11925	1	complement(4025930..4026733)	0.662518	4.7204	26.3623	0.0599659	0.10407	1	1.47902	5.99841	63.9294	0.0113407	0.0221232	1
AT1G12130	Flavin-binding monooxygenase family protein [Source:NCBI gene (formerly Entrezgene);Acc:837765]	AT1G12130	1	4118594..4120959	0.590312	1.83217	3.56072	0.0396085	0.0729389	1	1.85981	3.20824	9.24221	3.18086e-06	1.06934e-05	0.0763184
AT1G12672	thionin-like protein [Source:NCBI gene (formerly Entrezgene);Acc:5007692]	AT1G12672	1	4318309..4319090	0.553839	0.00610631	1.00424	0.995021	0.996808	1	1.16901	2.72379	6.60606	0.0154146	0.0292179	1
AT1G12890	Integrase-type DNA-binding superfamily protein [Source:NCBI gene (formerly Entrezgene);Acc:837847]	AT1G12890	1	4391671..4392393	1.22786	1.28795	2.44182	0.116492	0.182052	1	0.977756	2.64531	6.25632	0.0212732	0.0390443	1
ACA.l	autoinhibited Ca2+/ATPase II [Source:NCBI gene (formerly Entrezgene);Acc:837881]	AT1G13210	1	complement(4508906..4514010)	10.9702	1.63789	3.1121	3.00507e-26	4.77668e-25	7.12021e-22	13.7435	2.1035	4.29749	1.65045e-49	4.0801e-48	3.95993e-45
PER4	Peroxidase superfamily protein [Source:NCBI gene (formerly Entrezgene);Acc:838016]	AT1G14540	1	complement(4974021..4975705)	1.0834	0.637406	1.55553	0.219153	0.306544	1	1.69355	2.10928	4.31475	0.000428679	0.00108773	1
AT1G14730	Cytochrome b561/ferric reductase transmembrane protein family [Source:NCBI gene (formerly Entrezgene);Acc:838038]	AT1G14730	1	5073031..5074798	21.9667	1.81835	3.52678	1.60839e-17	1.66388e-16	3.81092e-13	29.8701	2.37715	5.19508	7.71431e-36	1.28574e-34	1.85089e-31
AT1G15125	S-adenosyl-L-methionine-dependent methyltransferases superfamily protein [Source:NCBI gene (formerly Entrezgene);Acc:838076]	AT1G15125	1	5204312..5205964	2.59933	0.97211	1.96171	0.0351277	0.0657237	1	6.2195	2.38027	5.20635	2.75889e-11	1.46239e-10	6.61941e-07
AT1G15385	cotton fiber protein [Source:NCBI gene (formerly Entrezgene);Acc:838108]	AT1G15385	1	complement(5292712..5293338)	2.47686	1.0115	2.01601	0.067843	0.115554	1	3.63437	2.07352	4.20913	0.000422117	0.00107209	1
AT1G17147	VQ motif-containing protein [Source:NCBI gene (formerly Entrezgene);Acc:6240987]	AT1G17147	1	complement(5863109..5864059)	11.8188	1.1916	2.28406	0.00175689	0.00451794	1	13.0608	2.03541	4.09938	1.1738e-09	5.48791e-09	2.81631e-05
E12A11	PEBP (phosphatidylethanolamine-binding protein) family protein [Source:NCBI gene (formerly Entrezgene);Acc:838390]	AT1G18100	1	complement(6227217..6230194)	8.67672	1.2032	2.30249	1.02656e-07	4.92635e-07	0.00243234	13.4209	2.06673	4.18937	2.49029e-20	2.2201e-19	5.97496e-16
AT1G18265	zein-binding protein (Protein of unknown function, DUF593) [Source:NCBI gene (formerly Entrezgene);Acc:2745754]	AT1G18265	1	complement(6282233..6283348)	13.7773	1.8152	3.51909	2.50204e-15	2.25784e-14	5.92834e-11	14.8271	3.25521	9.54806	1.85858e-26	2.17059e-25	4.4593e-22
AT1G19020	CDP-diacylglycerol-glycerol-3-phosphate 3-phosphatidyltransferase [Source:NCBI gene (formerly Entrezgene);Acc:838483]	AT1G19020	1	6568002..6568705	18.3947	1.32634	2.50765	0.000117325	0.000375459	1	25.2223	2.49255	5.62773	7.99626e-21	7.33162e-20	1.91854e-16
AT1G19396	#N/A	AT1G19396	1	6709778..6711788	1.24136	0.582915	1.49787	0.378621	0.477364	1	3.55871	3.95354	15.4929	5.4851e-06	1.788e-05	0.131604
AT1G22110	structural constituent of ribosome [Source:NCBI gene (formerly Entrezgene);Acc:838816]	AT1G22110	1	complement(7800507..7804061)	0.648173	1.52451	2.87688	0.0174013	0.0353863	1	0.831166	2.32045	4.99489	0.000223155	0.000592601	1
AT1G22290	14-3-3 family protein [Source:NCBI gene (formerly Entrezgene);Acc:838836]	AT1G22290	1	complement(7876640..7877962)	0.596286	2.79461	6.93845	0.0460787	0.0831763	1	1.19949	4.0183	16.2043	0.00277655	0.00613326	1
UGT85A7	UDP-glucosyl transferase 85A7 [Source:NCBI gene (formerly Entrezgene);Acc:838841]	AT1G22340	1	complement(7890259..7892118)	0.469262	1.37151	2.58741	0.113552	0.178098	1	1.02145	3.07434	8.42303	0.000233962	0.000619143	1
AT1G22490	basic helix-loop-helix (bHLH) DNA-binding superfamily protein [Source:NCBI gene (formerly Entrezgene);Acc:838855]	AT1G22490	1	complement(7938195..7940805)	3.2211	1.93337	3.81946	1.58381e-08	8.2776e-08	0.000375269	5.23846	2.15329	4.44842	3.43099e-15	2.32257e-14	8.23198e-11
HIPP22	Heavy metal transport/detoxification superfamily protein [Source:NCBI gene (formerly Entrezgene);Acc:838907]	AT1G22990	1	8139114..8140233	32.6042	1.73331	3.3249	2.45142e-14	2.06597e-13	5.80839e-10	31.8999	3.06145	8.34811	7.99647e-38	1.40442e-36	1.91859e-33
AT1G23450	PPR superfamily protein [Source:NCBI gene (formerly Entrezgene);Acc:838953]	AT1G23450	1	8324698..8326697	0.972288	1.57269	2.97459	0.00461742	0.0108161	1	2.70278	2.34527	5.08154	1.47692e-07	5.70872e-07	0.00354358
AT1G23840	transmembrane protein [Source:NCBI gene (formerly Entrezgene);Acc:838995]	AT1G23840	1	complement(8424142..8425385)	4.06018	1.74903	3.36133	0.000166423	0.000518668	1	2.28805	2.51531	5.71719	1.30307e-05	4.07455e-05	0.312645
AT1G26450	Carbohydrate-binding X8 domain superfamily protein [Source:NCBI gene (formerly Entrezgene);Acc:839186]	AT1G26450	1	complement(9148636..9150250)	26.1289	1.51935	2.86661	1.78867e-17	1.84436e-16	4.23808e-13	28.0072	2.33386	5.04154	7.7366e-35	1.24674e-33	1.85624e-30
AT1G26730	EXS (ERD1/XPR1/SYG1) family protein [Source:NCBI gene (formerly Entrezgene);Acc:839214]	AT1G26730	1	9241036..9244918	6.26973	1.66767	3.17701	1.85533e-15	1.69006e-14	4.39602e-11	7.15038	2.18144	4.53605	5.73545e-26	6.54453e-25	1.37611e-21
AT1G27030	#N/A	AT1G27030	1	9381527..9384060	71.3463	1.17429	2.25681	7.23555e-18	7.60573e-17	1.71439e-13	132.404	2.25807	4.78351	3.60832e-73	1.50021e-71	8.65744e-69
AT1G29290	B-cell lymphoma 6 protein [Source:NCBI gene (formerly Entrezgene);Acc:28717277]	AT1G29290	1	10244453..10245874	2.27412	1.7716	3.41433	0.000129571	0.00041174	1	2.1529	2.16495	4.48451	8.19425e-05	0.000231159	1
COR314-TM2	cold regulated 314 thylakoid membrane 2 [Source:NCBI gene (formerly Entrezgene);Acc:839814]	AT1G29390	1	complement(10286067..10288103)	155.861	1.97079	3.91983	2.55038e-56	1.07387e-54	6.04288e-52	183.631	2.09214	4.2638	5.78251e-93	3.34756e-91	1.3874e-88
WRKY71	WRKY DNA-binding protein 71 [Source:NCBI gene (formerly Entrezgene);Acc:839864]	AT1G29860	1	10454433..10455874	1.42077	1.72392	3.30333	0.010243	0.0221124	1	1.58683	2.80962	7.01102	0.000500091	0.00125542	1
AtLEA4-1	Late embryosis abundant protein, group 1 protein [Source:NCBI gene (formerly Entrezgene);Acc:840150]	AT1G32560	1	11774484..11775442	0.662421	1.21129	2.31544	0.216648	0.303518	1	2.12967	2.04785	4.13489	0.00235549	0.00527189	1
AT1G33590	Leucine-rich repeat (LRR) family protein [Source:NCBI gene (formerly Entrezgene);Acc:840253]	AT1G33590	1	12177673..12179628	60.1116	1.02082	2.02907	1.73811e-14	1.48455e-13	4.11828e-10	80.3869	2.06823	4.19372	6.42749e-60	2.02728e-58	1.54215e-55
MYB93	myb domain protein 93 [Source:NCBI gene (formerly Entrezgene);Acc:840371]	AT1G34670	1	12709090..12710665	8.16317	1.80559	3.49573	1.82782e-10	1.14607e-09	4.33083e-06	5.58707	2.03341	4.09373	1.16493e-08	4.98939e-08	0.000279501
AT1G35210	#N/A	AT1G35210	1	complement(12896582..12897675)	2.02162	0.84402	1.79504	0.0695379	0.117889	1	2.28387	3.04444	8.25026	6.3009e-05	0.000180261	1
AT1G43000	PLATZ transcription factor family protein [Source:NCBI gene (formerly Entrezgene);Acc:840898]	AT1G43000	1	16140526..16141792	0.483767	0.451481	1.36744	0.620003	0.703116	1	0.790746	2.30628	4.94606	0.0162687	0.0306817	1
AT1G43910	P-loop containing nucleoside triphosphate hydrolases superfamily protein [Source:NCBI gene (formerly Entrezgene);Acc:840990]	AT1G43910	1	complement(16655884..16657686)	7.90618	1.19364	2.28729	1.99974e-07	9.30277e-07	0.00473818	7.25514	2.11748	4.33936	2.24554e-11	1.19918e-10	5.38772e-07
AT1G47610	Transducin/WD40 repeat-like superfamily protein [Source:NCBI gene (formerly Entrezgene);Acc:841170]	AT1G47610	1	17504714..17506043	0.431647	2.11088	4.31955	0.055558	0.097511	1	0.767049	5.77743	54.8504	0.0146371	0.0278969	1
AT1G47980	desiccation-like protein [Source:NCBI gene (formerly Entrezgene);Acc:841216]	AT1G47980	1	complement(17691811..17693887)	1.47533	1.95557	3.87869	0.0159644	0.0327949	1	7.62103	7.08925	136.169	1.14123e-07	4.46093e-07	0.00273815
PER1	1-cysteine peroxiredoxin 1 [Source:NCBI gene (formerly Entrezgene);Acc:841231]	AT1G48130	1	17780429..17781727	0.336939	4.19832	18.3578	0.108753	0.171736	1	5.38407	5.16486	35.8739	1.05825e-05	3.34378e-05	0.253905
AT1G48800	Terpenoid cyclases/Protein prenyltransferases superfamily protein [Source:NCBI gene (formerly Entrezgene);Acc:841302]	AT1G48800	1	18049810..18053152	0.811119	1.61054	3.05367	0.0119808	0.0254552	1	0.929697	2.42721	5.37851	0.000456983	0.00115455	1
AT1G49230	RING/U-box superfamily protein [Source:NCBI gene (formerly Entrezgene);Acc:841346]	AT1G49230	1	18209194..18210177	3.65073	1.56632	2.96149	0.000964968	0.00260812	1	3.44078	2.51911	5.73229	0.000101502	0.000282847	1
AT1G50400	Eukaryotic porin family protein [Source:NCBI gene (formerly Entrezgene);Acc:841462]	AT1G50400	1	18668010..18670576	1.2605	1.24119	2.36394	0.0295107	0.0563548	1	2.15394	2.40429	5.29374	1.26226e-05	3.95398e-05	0.302854
AT1G51610	Cation efflux family protein [Source:NCBI gene (formerly Entrezgene);Acc:841586]	AT1G51610	1	19136214..19139989	28.589	1.77017	3.41095	9.86661e-31	1.90383e-29	2.33779e-26	35.599	2.03902	4.10967	7.78355e-53	2.05765e-51	1.86751e-48
MBP2	myrosinase-binding protein 2 [Source:NCBI gene (formerly Entrezgene);Acc:841632]	AT1G52030	1	complement(19345871..19349088)	8.03746	1.9654	3.9052	1.6021e-13	1.27559e-12	3.79601e-09	18.0883	2.54085	5.81933	2.45858e-46	5.62767e-45	5.89888e-42
AT1G52650	F-box/RNI superfamily protein [Source:NCBI gene (formerly Entrezgene);Acc:841697]	AT1G52650	1	19610856..19612417	0.537626	0.21682	1.16217	0.762136	0.822638	1	1.70846	2.03047	4.08537	0.000270198	0.000707664	1
AT1G52680	late embryosis abundant protein-related / LEA protein-like protein [Source:NCBI gene (formerly Entrezgene);Acc:841700]	AT1G52680	1	complement(19618099..19619026)	1.3181	5.54279	46.617	0.025894	0.0502516	1	5.48652	7.74328	214.269	0.000847713	0.00204587	1
AT1G52855	#N/A	AT1G52855	1	complement(19682773..19683565)	3.91904	1.08278	2.11812	0.0153497	0.0316965	1	4.971	2.98988	7.94409	4.72501e-08	1.91674e-07	0.00113367
AT1G53110	proton pump-interactor [Source:NCBI gene (formerly Entrezgene);Acc:841745]	AT1G53110	1	19790142..19792589	11.8959	1.73842	3.33669	5.32574e-19	5.94458e-18	1.26188e-14	13.3714	2.64912	6.27285	5.64511e-40	1.0686e-38	1.35443e-35
AT1G53440	Leucine-rich repeat transmembrane protein kinase [Source:NCBI gene (formerly Entrezgene);Acc:841779]	AT1G53440	1	19945869..19951562	6.89507	1.79423	3.4683	6.4107e-16	6.03536e-15	1.51895e-11	7.09702	2.31548	4.97771	1.74729e-26	2.04375e-25	4.19228e-22
AT1G53903_1	linoleate 9S-lipoxygenase-4 protein, putative (DUF581) [Source:NCBI gene (formerly Entrezgene);Acc:6241094]	AT1G53885	1	20119506..20120480	5.48573	1.74214	3.34532	0.000374621	0.0011006	1	7.03593	2.14384	4.41938	1.26841e-08	5.41333e-08	0.000304329
AT1G53903_2	linoleate 9S-lipoxygenase-4 protein, putative (DUF581) [Source:NCBI gene (formerly Entrezgene);Acc:6241094]	AT1G53903	1	20132071..20133045	4.86605	1.46663	2.76376	0.000668645	0.0018689	1	8.48993	3.25405	9.54041	3.55716e-12	2.00695e-11	8.53469e-08
AT1G54217	Ribosomal protein L18ae family [Source:NCBI gene (formerly Entrezgene);Acc:2745829]	AT1G54217	1	complement(20243883..20245555)	6.97611	1.24272	2.36644	1.7607e-06	7.35642e-06	0.041718	7.61086	2.62061	6.15009	2.21086e-15	1.51274e-14	5.30451e-11
AT1G54870	NAD(P)-binding Rossmann-fold superfamily protein [Source:NCBI gene (formerly Entrezgene);Acc:841926]	AT1G54870	1	20458952..20460647	0.310946	4.3744	20.7408	0.094312	0.152225	1	1.52816	6.7277	105.984	0.00488384	0.0102788	1
PP2-B13	phloem protein 2-B13 [Source:NCBI gene (formerly Entrezgene);Acc:842077]	AT1G56240	1	complement(21056099..21057577)	1.3728	0.319892	1.24824	0.598335	0.683915	1	2.79094	4.0994	17.1412	1.08905e-06	3.84786e-06	0.0261296
PP2-B14	phloem protein 2-B14 [Source:NCBI gene (formerly Entrezgene);Acc:842078]	AT1G56250	1	complement(21061522..21063047)	1.34971	0.993322	1.99076	0.10535	0.167146	1	2.52351	3.19565	9.16191	2.22428e-06	7.59485e-06	0.0533673
AT1G58420	Uncharacterized conserved protein UCP031279 [Source:NCBI gene (formerly Entrezgene);Acc:842211]	AT1G58420	1	21707175..21708125	1.21792	0.416114	1.33433	0.517356	0.612273	1	2.22549	2.40567	5.29881	0.000459634	0.00116073	1
GSTU15	glutathione S-transferase TAU 15 [Source:NCBI gene (formerly Entrezgene);Acc:842257]	AT1G59670	1	21930010..21931366	4.10899	0.753322	1.68567	0.0711924	0.120335	1	6.02982	2.23017	4.6919	8.53881e-06	2.72591e-05	0.204872
PEN3_1	ABC-2 and Plant PDR ABC-type transporter family protein [Source:NCBI gene (formerly Entrezgene);Acc:842281]	AT1G59870	1	22034423..22040126	80.3874	1.81546	3.51973	2.4419e-40	6.42011e-39	5.78584e-36	81.8964	2.46215	5.51036	1.0764e-82	5.21485e-81	2.58261e-78
AT1G60750	NAD(P)-linked oxidoreductase superfamily protein [Source:NCBI gene (formerly Entrezgene);Acc:3767587]	AT1G60750	1	complement(22362293..22363854)	2.90065	0.811662	1.75523	0.0472991	0.0850748	1	2.22783	2.31569	4.97842	9.48912e-05	0.000265331	1
AT1G61390	S-locus lectin protein kinase family protein [Source:NCBI gene (formerly Entrezgene);Acc:842433]	AT1G61390	1	complement(22650111..22654395)	2.40387	1.81899	3.52835	1.44816e-08	7.60044e-08	0.000343127	2.32572	2.05234	4.14779	2.9182e-09	1.31644e-08	7.00163e-05
AT1G62305	Core-2/I-branching beta-1,6-N-acetylglucosaminyltransferase family protein [Source:NCBI gene (formerly Entrezgene);Acc:842528]	AT1G62305	1	complement(23026692..23029531)	13.5142	1.87556	3.66943	8.84255e-23	1.19063e-21	2.09515e-18	16.6942	2.34599	5.0841	1.45551e-34	2.30813e-33	3.49221e-30
AT1G62610	NAD(P)-binding Rossmann-fold superfamily protein [Source:NCBI gene (formerly Entrezgene);Acc:842558]	AT1G62610	1	complement(23181463..23183227)	21.7764	1.7731	3.41788	2.30554e-22	3.03981e-21	5.46275e-18	20.0221	2.01167	4.03249	3.70743e-26	4.25805e-25	8.89524e-22
UBC5	ubiquitin-conjugating enzyme 5 [Source:NCBI gene (formerly Entrezgene);Acc:842683]	AT1G63800	1	complement(23667592..23669145)	106.994	1.80129	3.48533	1.66822e-39	4.28944e-38	3.95269e-35	102.197	2.19681	4.58463	2.02529e-68	7.6676e-67	4.85928e-64
AT1G63820	CCT motif family protein [Source:NCBI gene (formerly Entrezgene);Acc:842685]	AT1G63820	1	complement(23682278..23684373)	4.03613	1.0997	2.1431	0.000412279	0.00120074	1	5.10019	2.45824	5.49544	1.96167e-10	9.70941e-10	4.70663e-06
AT1G64820	MATE efflux family protein [Source:NCBI gene (formerly Entrezgene);Acc:842790]	AT1G64820	1	24088605..24090558	0.146216	1.59379	3.01841	0.300456	0.395909	1	0.522808	2.30098	4.92794	0.0245695	0.0444557	1
AT1G66060	#N/A	AT1G66060	1	complement(24593915..24595544)	0.297183	4.57326	23.8061	0.0723036	0.122	1	1.38848	6.91983	121.081	0.00295816	0.00650675	1
WRKY67	WRKY DNA-binding protein 67 [Source:NCBI gene (formerly Entrezgene);Acc:842973]	AT1G66550	1	24828502..24829660	0.0495165	1.55932	2.94714	0.563749	#N/A	1	1.61351	6.24148	75.6609	0.00846319	0.0169955	1
ABO3	ABA overly sensitive mutant 3 [Source:NCBI gene (formerly Entrezgene);Acc:842978]	AT1G66600	1	24848320..24849543	1.21016	0.927535	1.90202	0.112098	0.17619	1	1.57754	2.01516	4.04226	0.00458434	0.00970111	1
LBD40	LOB domain-containing protein 40 [Source:NCBI gene (formerly Entrezgene);Acc:843030]	AT1G67100	1	25053673..25054864	0.969616	-0.776087	-1.71248	0.179074	0.2601	1	0.704967	2.22047	4.66044	0.0265182	0.0475937	1
CCOAMT	caffeoyl-CoA 3-O-methyltransferase [Source:NCBI gene (formerly Entrezgene);Acc:843126]	AT1G67980	1	25487682..25489312	0.636072	5.12239	34.8331	0.0405407	0.0744454	1	1.62034	3.11899	8.68781	0.000179917	0.000484476	1
ENDO2	endonuclease 2 [Source:NCBI gene (formerly Entrezgene);Acc:843158]	AT1G68290	1	25596671..25598438	1.16316	1.25857	2.39259	0.0632266	0.108903	1	1.9515	2.61143	6.11111	0.000151567	0.000412261	1
AT1G68600	aluminum activated malate transporter family protein [Source:NCBI gene (formerly Entrezgene);Acc:843190]	AT1G68600	1	25759736..25762982	59.3035	1.52118	2.87025	1.68605e-17	1.74097e-16	3.99492e-13	38.4428	2.39312	5.25291	1.0735e-58	3.25999e-57	2.57565e-54
AT1G68723	#N/A	AT1G68723	1	complement(25809246..25809811)	1.55952	1.53396	2.8958	0.0500681	0.0892881	1	1.71234	2.2472	4.74762	0.0172706	0.0323896	1
IDA	Putative membrane lipoprotein [Source:NCBI gene (formerly Entrezgene);Acc:843208]	AT1G68765	1	complement(25829917..25830781)	0.755643	2.27931	4.85445	0.0555532	0.0975103	1	1.06872	2.16368	4.48057	0.0106731	0.0209458	1
TH8	thioredoxin H-type 8 [Source:NCBI gene (formerly Entrezgene);Acc:843324]	AT1G69880	1	26321398..26323002	20.8301	1.99734	3.99263	2.58614e-15	2.33184e-14	6.12761e-11	13.2158	3.0592	8.33508	4.80691e-18	3.77861e-17	1.15332e-13
GSTU11	glutathione S-transferase TAU 11 [Source:NCBI gene (formerly Entrezgene);Acc:843329]	AT1G69930	1	complement(26337481..26338818)	0.85635	1.90088	3.73441	0.0258079	0.050103	1	2.9403	3.9317	15.2602	2.54916e-06	8.65118e-06	0.061162
AT1G70720	Plant invertase/pectin methylesterase inhibitor superfamily protein [Source:NCBI gene (formerly Entrezgene);Acc:843409]	AT1G70720	1	26666383..26667305	0.336149	2.04914	4.1386	0.149749	0.224353	1	0.755414	2.63308	6.20349	0.0178198	0.0333322	1
AT1G70820	phosphoglucomutase, putative / glucose phosphomutase [Source:NCBI gene (formerly Entrezgene);Acc:843419]	AT1G70820	1	26705420..26708265	60.9684	1.35949	2.56595	1.61259e-33	3.45066e-32	3.82086e-29	84.1792	2.36819	5.16294	1.43264e-89	7.6902e-88	3.43734e-85
AT1G71110	transmembrane protein [Source:NCBI gene (formerly Entrezgene);Acc:843451]	AT1G71110	1	26817878..26821094	18.1581	1.90592	3.74748	2.28024e-26	3.6428e-25	5.4028e-22	24.1277	2.22509	4.67539	3.46196e-48	8.32435e-47	8.30628e-44
AT1G72060	serine-type endopeptidase inhibitor [Source:NCBI gene (formerly Entrezgene);Acc:843537]	AT1G72060	1	27118177..27119011	5.13894	1.40814	2.65395	0.00163299	0.00422185	1	3.63371	3.12551	8.72713	1.04551e-05	3.30491e-05	0.25085
AT1G72900	Toll-Interleukin-Resistance (TIR) domain-containing protein [Source:NCBI gene (formerly Entrezgene);Acc:843621]	AT1G72900	1	27432178..27433782	10.2283	1.22414	2.33616	1.58419e-06	6.66663e-06	0.0375358	13.3719	2.13746	4.39988	9.5936e-18	7.44155e-17	2.30179e-13
PS2_1	inorganic pyrophosphatase 1 [Source:NCBI gene (formerly Entrezgene);Acc:843632]	AT1G73010	1	complement(27464528..27466348)	23.8791	1.75426	3.37354	3.9392e-17	3.97322e-16	9.33355e-13	20.5277	3.01906	8.1064	1.96534e-34	3.09515e-33	4.71545e-30
TIP3;1	Aquaporin-like superfamily protein [Source:NCBI gene (formerly Entrezgene);Acc:843653]	AT1G73190	1	27521944..27523332	0.266048	4.01901	16.2122	0.125323	0.193509	1	1.20996	6.25207	76.2185	0.0110135	0.0215493	1
SS2_1	strictosidine synthase 2 [Source:NCBI gene (formerly Entrezgene);Acc:843740]	AT1G74020	1	complement(27835123..27837443)	69.934	1.48835	2.80569	1.1793e-31	2.34276e-30	2.79423e-27	103.621	2.07299	4.20758	1.99789e-73	8.36735e-72	4.79353e-69
AT1G74360	Leucine-rich repeat protein kinase family protein [Source:NCBI gene (formerly Entrezgene);Acc:843777]	AT1G74360	1	27954129..27958114	3.30298	1.46493	2.7605	1.19667e-07	5.70568e-07	0.0028354	4.80322	2.19414	4.57617	9.03036e-19	7.40931e-18	2.16666e-14
GSTU10	glutathione S-transferase TAU 10 [Source:NCBI gene (formerly Entrezgene);Acc:843799]	AT1G74590	1	complement(28023627..28024860)	18.3879	1.90623	3.74828	6.85961e-19	7.61455e-18	1.62532e-14	21.0806	2.15142	4.44265	5.17251e-26	5.91991e-25	1.24104e-21
AT1G75880	SGNH hydrolase-type esterase superfamily protein [Source:NCBI gene (formerly Entrezgene);Acc:843921]	AT1G75880	1	28490443..28492578	6.91667	0.846027	1.79754	0.000303275	0.000904892	1	10.129	2.24201	4.73056	4.68806e-21	4.3472e-20	1.12481e-16
AT1G76640	Calcium-binding EF-hand family protein [Source:NCBI gene (formerly Entrezgene);Acc:843997]	AT1G76640	1	complement(28765254..28765866)	0.43847	1.84884	3.6021	0.246209	0.33683	1	2.50453	2.87939	7.35838	0.00270184	0.00598266	1
CML38	calmodulin-like 38 [Source:NCBI gene (formerly Entrezgene);Acc:843998]	AT1G76650	1	complement(28766750..28768138)	2.00669	0.139326	1.10139	0.744234	0.808784	1	4.96144	2.95938	7.77789	3.22776e-08	1.32846e-07	0.000774438
AT1G76955	Expressed protein [Source:NCBI gene (formerly Entrezgene);Acc:2745854]	AT1G76955	1	complement(28918791..28919764)	30.6659	1.4779	2.78543	3.04141e-16	2.91152e-15	7.20632e-12	33.0079	2.38996	5.24143	1.1505e-34	1.83847e-33	2.7604e-30
AT1G77765	transmembrane protein [Source:NCBI gene (formerly Entrezgene);Acc:844113]	AT1G77765	1	29244775..29246281	1.94913	0.833025	1.78142	0.108929	0.171964	1	3.17832	2.22748	4.68315	4.14927e-06	1.37509e-05	0.0995535
NCED9	nine-cis-epoxycarotenoid dioxygenase 9 [Source:NCBI gene (formerly Entrezgene);Acc:844175]	AT1G78390	1	complement(29490705..29492875)	0.202529	4.46059	22.0177	0.0756709	0.126603	1	0.423939	3.80401	13.9676	0.00615893	0.012712	1
AT1G78410	VQ motif-containing protein [Source:NCBI gene (formerly Entrezgene);Acc:844177]	AT1G78410	1	29502506..29503938	3.17576	1.95217	3.86956	0.000134953	0.000427558	1	6.35014	5.55912	47.1478	4.26901e-11	2.22774e-10	1.02426e-06
MSL6	mechanosensitive channel of small conductance-like 6 [Source:NCBI gene (formerly Entrezgene);Acc:844197]	AT1G78610	1	complement(29568961..29572572)	48.68	1.98845	3.96809	4.69313e-58	2.04197e-56	1.11199e-53	53.9066	2.1689	4.49681	9.26323e-86	4.63506e-84	2.22253e-81
MOT2	sulfate transmembrane transporter [Source:NCBI gene (formerly Entrezgene);Acc:844371]	AT1G80310	1	30194618..30196554	34.8933	1.94397	3.84764	1.88192e-43	5.52378e-42	4.45902e-39	41.5312	2.11644	4.33622	1.8498e-48	4.46667e-47	4.43823e-44
WRKY40	WRKY DNA-binding protein 40 [Source:NCBI gene (formerly Entrezgene);Acc:844423]	AT1G80840	1	30383561..30385499	9.20244	1.82982	3.55492	0.000134907	0.000427473	1	13.4567	3.40734	10.6099	3.33637e-26	3.8454e-25	8.00495e-22
AT1G80865	#N/A	AT1G80865	1	30389538..30390557	0.128755	-0.374676	-1.29655	0.789056	#N/A	1	1.35695	5.71141	52.397	0.0154199	0.0292256	1
AT2G03020	Heat shock protein HSP20/alpha crystallin family [Source:NCBI gene (formerly Entrezgene);Acc:814831]	AT2G03020	2	complement(882645..884164)	1.82765	0.872985	1.83145	0.141667	0.214594	1	1.75281	4.91051	30.0754	0.000140225	0.00038351	1
FUT2	fucosyltransferase 2 [Source:NCBI gene (formerly Entrezgene);Acc:814850]	AT2G03210	2	complement(968269..970232)	0.234015	1.76989	3.41029	0.155889	0.23216	1	0.292826	3.09958	8.57171	0.0240493	0.0436205	1
AT2G04495	transmembrane protein [Source:NCBI gene (formerly Entrezgene);Acc:814990]	AT2G04495	2	1564056..1565137	0.527452	4.82642	28.3725	0.0529163	0.0935433	1	0.60869	2.53613	5.80031	0.0252138	0.0455026	1
AT2G05580	Glycine-rich protein family [Source:NCBI gene (formerly Entrezgene);Acc:3768507]	AT2G05580	2	2055519..2056745	0.341907	4.30655	19.788	0.0894214	0.145442	1	0.522491	3.21184	9.26533	0.0186047	0.0346698	1
AT2G07669	#N/A	AT2G07669	2	3282787..3283553	0.192618	-3.4975	-11.2941	0.163737	#N/A	1	0.840245	2.5359	5.79937	0.0261131	0.0469513	1
AT2G07741	ATPase, F0 complex, subunit A protein [Source:NCBI gene (formerly Entrezgene);Acc:815413]	AT2G07741	2	3502319..3503476	3.30992	1.19599	2.29103	0.0307262	0.0583495	1	2.93114	4.40748	21.2219	3.22771e-05	9.59792e-05	0.774424
UGT73B5	UDP-glucosyl transferase 73B5 [Source:NCBI gene (formerly Entrezgene);Acc:816040]	AT2G15480	2	6758430..6763501	36.0443	1.85273	3.61183	4.09011e-37	9.79068e-36	9.69112e-33	37.7882	2.32159	4.99884	2.48275e-53	6.66349e-52	5.95685e-49
AT2G15780	Cupredoxin superfamily protein [Source:NCBI gene (formerly Entrezgene);Acc:816073]	AT2G15780	2	complement(6873417..6874784)	0.763596	5.36079	41.0921	0.0300287	0.0572209	1	2.34094	7.11134	138.27	0.00227257	0.0050998	1
AT2G16450	F-box and associated interaction domains-containing protein [Source:NCBI gene (formerly Entrezgene);Acc:816143]	AT2G16450	2	complement(7131391..7132803)	0.218387	3.96907	15.6607	0.114786	0.179715	1	0.648833	2.5361	5.80017	0.00748868	0.015192	1
AT2G16890	UDP-Glycosyltransferase superfamily protein [Source:NCBI gene (formerly Entrezgene);Acc:816190]	AT2G16890	2	7316789..7319243	25.1078	1.6814	3.20739	4.67881e-30	8.79109e-29	1.1086e-25	31.503	2.09261	4.26519	4.69671e-58	1.40026e-56	1.12688e-53
NAC036	NAC domain containing protein 36 [Source:NCBI gene (formerly Entrezgene);Acc:816209]	AT2G17040	2	7406911..7408393	3.5947	1.45355	2.73882	0.00115012	0.00306304	1	4.89033	2.12783	4.37061	7.85217e-06	2.5169e-05	0.188397
AT2G18100	transmembrane/coiled-coil protein (DUF726) [Source:NCBI gene (formerly Entrezgene);Acc:816322]	AT2G18100	2	7867828..7871801	4.46922	1.92373	3.79402	3.6688e-10	2.23902e-09	8.69285e-06	4.99526	2.42792	5.38118	2.36825e-18	1.89617e-17	5.68214e-14
MPK7	MAP kinase 7 [Source:NCBI gene (formerly Entrezgene);Acc:816330]	AT2G18170	2	complement(7907774..7910040)	50.5519	1.95305	3.87192	3.72478e-44	1.11093e-42	8.8255e-40	58.6457	2.1558	4.45615	1.37267e-69	5.25777e-68	3.29345e-65
AT2G18540	RmlC-like cupins superfamily protein [Source:NCBI gene (formerly Entrezgene);Acc:816369]	AT2G18540	2	complement(8042096..8045033)	0.290239	1.87289	3.66267	0.0707558	0.119652	1	1.00726	4.43	21.5557	9.96197e-06	3.15732e-05	0.239017
AT2G18670	RING/U-box superfamily protein [Source:NCBI gene (formerly Entrezgene);Acc:816382]	AT2G18670	2	8093220..8094823	10.0874	1.3523	2.55319	8.03669e-08	3.90484e-07	0.00190421	10.4822	2.08213	4.23431	1.05564e-13	6.60988e-13	2.53279e-09
LEA	dehydrin LEA [Source:NCBI gene (formerly Entrezgene);Acc:816688]	AT2G21490	2	complement(9205990..9207125)	0.300201	3.69261	12.9296	0.168123	0.24739	1	1.11001	5.70072	52.0102	0.0167892	0.0315671	1
AGP2	arabinogalactan protein 2 [Source:NCBI gene (formerly Entrezgene);Acc:816779]	AT2G22470	2	complement(9538127..9538963)	126.507	1.88951	3.70508	3.28475e-46	1.03978e-44	7.78289e-42	133.508	2.40217	5.28598	9.32786e-89	4.94896e-87	2.23803e-84
UCP5	uncoupling protein 5 [Source:NCBI gene (formerly Entrezgene);Acc:816783]	AT2G22500	2	complement(9562774..9564850)	50.4897	1.96466	3.90321	1.18434e-54	4.81329e-53	2.80618e-50	58.6269	2.31613	4.97993	4.21272e-66	1.53395e-64	1.01076e-61
VAMP712	vesicle-associated membrane protein 712 [Source:NCBI gene (formerly Entrezgene);Acc:817072]	AT2G25340	2	complement(10792664..10793832)	0.73656	4.59317	24.1369	0.0636418	0.109516	1	1.38368	5.63952	49.8498	0.0175501	0.032876	1
AT2G26440	Plant invertase/pectin methylesterase inhibitor superfamily [Source:NCBI gene (formerly Entrezgene);Acc:817184]	AT2G26440	2	11247160..11249620	8.80532	1.82626	3.54616	6.36476e-14	5.20199e-13	1.50807e-09	8.04203	2.07365	4.2095	8.30699e-14	5.23295e-13	1.9931e-09
AAO3	abscisic aldehyde oxidase 3 [Source:NCBI gene (formerly Entrezgene);Acc:817257]	AT2G27150	2	11601727..11608450	11.4754	1.39319	2.62659	2.97989e-18	3.21145e-17	7.06054e-14	18.5735	2.14551	4.42449	8.37029e-62	2.79421e-60	2.00828e-57
BLH5	BEL1-like homeodomain 5 [Source:NCBI gene (formerly Entrezgene);Acc:817264]	AT2G27220	2	complement(11637106..11639809)	0.271388	4.5931	24.1357	0.0656522	0.112409	1	0.415438	2.72413	6.6076	0.0130193	0.0251065	1
AT2G27280	coiled-coil protein (DUF2040) [Source:NCBI gene (formerly Entrezgene);Acc:817270]	AT2G27280	2	complement(11673826..11675613)	0.273918	2.23213	4.69826	0.120169	0.18693	1	0.664687	3.68686	12.8782	0.010566	0.0207607	1
NTL8	NTM1-like 8 [Source:NCBI gene (formerly Entrezgene);Acc:817273]	AT2G27300	2	complement(11680276..11681971)	1.94549	0.45492	1.37071	0.343146	0.441006	1	3.38758	2.26316	4.80041	1.1003e-06	3.8828e-06	0.0263995
AT2G27505	FBD-like domain family protein [Source:NCBI gene (formerly Entrezgene);Acc:817296]	AT2G27505	2	11756566..11757898	0.195502	3.54314	11.6572	0.176346	0.256884	1	0.998464	3.356	10.239	0.00250157	0.0055732	1
ATC	centroradiali [Source:NCBI gene (formerly Entrezgene);Acc:817302]	AT2G27550	2	11773187..11774746	55.7777	1.69454	3.23674	2.25646e-27	3.77608e-26	5.34646e-23	50.8383	2.20102	4.59806	1.89834e-34	2.99582e-33	4.55469e-30
AT2G28490	RmlC-like cupins superfamily protein [Source:NCBI gene (formerly Entrezgene);Acc:817397]	AT2G28490	2	complement(12178597..12181012)	0.0555329	-0.374792	-1.29665	0.801318	0.853079	1	1.20783	2.84684	7.19422	0.00581685	0.0120669	1
AT2G29170	NAD(P)-binding Rossmann-fold superfamily protein [Source:NCBI gene (formerly Entrezgene);Acc:817466]	AT2G29170	2	complement(12541650..12542465)	4.5139	0.638163	1.55635	0.104011	0.165342	1	4.29676	2.17852	4.52689	2.15165e-05	6.55062e-05	0.516244
OFP2	ovate family protein 2 [Source:NCBI gene (formerly Entrezgene);Acc:817591]	AT2G30400	2	12956445..12957807	1.98425	1.19881	2.29551	0.00896567	0.0196259	1	2.28598	2.53627	5.80087	5.20934e-06	1.70393e-05	0.124988
AT2G30550	alpha/beta-Hydrolases superfamily protein [Source:NCBI gene (formerly Entrezgene);Acc:817604]	AT2G30550	2	13014530..13017329	48.1624	1.85218	3.61045	5.9137e-43	1.69541e-41	1.40119e-38	60.9551	2.09926	4.2849	4.20489e-78	1.89651e-76	1.00888e-73
GSTF9	glutathione S-transferase PHI 9 [Source:NCBI gene (formerly Entrezgene);Acc:817636]	AT2G30860	2	13138882..13140392	4261.59	1.86986	3.65496	2.29656e-52	8.77121e-51	5.44147e-48	4304.68	2.23476	4.70684	5.08793e-123	4.71035e-121	1.22075e-118
MYB14	myb domain protein 14 [Source:NCBI gene (formerly Entrezgene);Acc:817674]	AT2G31180	2	complement(13286681..13288380)	5.87653	1.66709	3.17573	3.54875e-06	1.42812e-05	0.0840841	9.23903	2.83555	7.13816	1.95449e-16	1.41704e-15	4.68941e-12
AT2G32190	cysteine-rich/transmembrane domain A-like protein [Source:NCBI gene (formerly Entrezgene);Acc:817778]	AT2G32190	2	13674255..13675356	11.358	1.88033	3.68158	3.5974e-11	2.40079e-10	8.52368e-07	12.3275	2.42086	5.35489	1.71561e-14	1.11833e-13	4.11627e-10
GLR3.5	glutamate receptor 3.5 [Source:NCBI gene (formerly Entrezgene);Acc:817800]	AT2G32390	2	complement(13748280..13752281)	4.49101	1.53994	2.90782	1.80399e-12	1.32683e-11	4.27437e-08	6.05711	2.37689	5.19417	8.47688e-27	1.00959e-25	2.03386e-22
RLP23	receptor like protein 23 [Source:NCBI gene (formerly Entrezgene);Acc:817828]	AT2G32680	2	complement(13859769..13862614)	0.542736	1.24508	2.37032	0.0352796	0.065969	1	0.396037	2.15595	4.45663	0.0174173	0.0326433	1
PHT1;5	phosphate transporter 1;5 [Source:NCBI gene (formerly Entrezgene);Acc:817844]	AT2G32830	2	complement(13927606..13929763)	0.565711	1.5457	2.91947	0.0367104	0.0682992	1	0.816466	2.33516	5.04609	0.00134755	0.00315462	1
CSLD1	cellulose synthase-like D1 [Source:NCBI gene (formerly Entrezgene);Acc:817872]	AT2G33100	2	complement(14036319..14040544)	0.0654801	0.29782	1.22929	0.814197	0.862677	1	0.285725	3.88914	14.8166	0.00345019	0.0074818	1
AT2G34360	MATE efflux family protein [Source:NCBI gene (formerly Entrezgene);Acc:817999]	AT2G34360	2	14507294..14510342	0.516815	1.39777	2.63494	0.102607	0.163472	1	0.641165	2.27576	4.84253	0.0133437	0.0256714	1
JAZ7	jasmonate-zim-domain protein 7 [Source:NCBI gene (formerly Entrezgene);Acc:818025]	AT2G34600	2	14573030..14573952	1.82038	1.83014	3.55572	0.00574296	0.0131595	1	2.87172	2.95762	7.76841	1.44315e-05	4.49108e-05	0.346255
AT2G36220	#N/A	AT2G36220	2	15192480..15193698	40.4689	1.89223	3.71209	5.81432e-32	1.17184e-30	1.37765e-27	37.1855	2.24395	4.73691	5.66056e-35	9.18667e-34	1.35814e-30
AT2G38240	2-oxoglutarate (2OG) and Fe(II)-dependent oxygenase superfamily protein [Source:NCBI gene (formerly Entrezgene);Acc:818403]	AT2G38240	2	complement(16012535..16014991)	0.199084	3.97976	15.7771	0.137079	0.208645	1	4.36866	5.9139	60.2922	3.52849e-06	1.18031e-05	0.0846591
WRKY33	WRKY DNA-binding protein 33 [Source:NCBI gene (formerly Entrezgene);Acc:818429]	AT2G38470	2	16108235..16110766	31.0675	1.50746	2.84308	1.31607e-15	1.20976e-14	3.1183e-11	44.4477	2.5876	6.01099	4.97518e-76	2.18784e-74	1.1937e-71
AT2G39490	F-box family protein [Source:NCBI gene (formerly Entrezgene);Acc:818534]	AT2G39490	2	complement(16486902..16488645)	0.333076	1.99894	3.99707	0.0734213	0.123529	1	0.779272	3.46548	11.0462	0.00110711	0.00262264	1
WLIM2a	GATA type zinc finger transcription factor family protein [Source:NCBI gene (formerly Entrezgene);Acc:818577]	AT2G39900	2	16658468..16660443	68.8229	1.78808	3.45354	6.20129e-38	1.52388e-36	1.46933e-33	71.0834	2.03871	4.10877	1.02565e-59	3.20842e-58	2.46084e-55
DPE2	disproportionating enzyme 2 [Source:NCBI gene (formerly Entrezgene);Acc:818682]	AT2G40840	2	17044932..17051062	144.935	1.81511	3.51887	4.48235e-53	1.76667e-51	1.06205e-48	125.631	2.13328	4.38713	2.50192e-77	1.1196e-75	6.00287e-73
M17	glycine-rich protein / late embryosis abundant protein (M17) [Source:NCBI gene (formerly Entrezgene);Acc:818725]	AT2G41260	2	17206452..17207698	0.11925	-3.49727	-11.2923	0.155228	#N/A	1	4.88987	5.08301	33.8953	2.01119e-05	6.14591e-05	0.482544
AT2G41505	#N/A	AT2G41505	2	complement(17312099..17314690)	1.78967	0.293222	1.22537	0.533727	0.627333	1	1.57566	2.14677	4.42836	0.00436962	0.00927505	1
AT2G41640	Glycosyltransferase family 61 protein [Source:NCBI gene (formerly Entrezgene);Acc:818762]	AT2G41640	2	17360374..17363788	2.52656	1.98363	3.95487	1.40137e-09	8.07906e-09	3.32039e-05	4.27884	2.3764	5.19238	1.77571e-18	1.43431e-17	4.26046e-14
AT2G43530	scorpion toxin-like knottin superfamily protein [Source:NCBI gene (formerly Entrezgene);Acc:818954]	AT2G43530	2	18070110..18070523	89.2457	1.76153	3.39057	8.58612e-12	6.00082e-11	2.0344e-07	125.68	2.13347	4.38771	1.15385e-24	1.24693e-23	2.76843e-20
AGL6	AGAMOUS-like 6 [Source:NCBI gene (formerly Entrezgene);Acc:819173]	AT2G45650	2	18804190..18806586	0.133534	1.29774	2.45844	0.390784	0.490119	1	0.577705	3.54229	11.6503	0.0125573	0.0242776	1
WRKY43	WRKY DNA-binding protein 43 [Source:NCBI gene (formerly Entrezgene);Acc:819220]	AT2G46130	2	18957212..18957925	5.63549	1.90299	3.73987	3.57682e-05	0.000125011	0.847492	3.69723	2.53674	5.80276	3.96432e-05	0.000116505	0.95116
AT2G47870	Thioredoxin superfamily protein [Source:NCBI gene (formerly Entrezgene);Acc:28718362]	AT2G47870	2	19603163..19603895	0.479874	0.550681	1.46478	0.590364	0.677082	1	1.18518	5.56933	47.4826	0.0188776	0.0351155	1
AT3G01830	Calcium-binding EF-hand family protein [Source:NCBI gene (formerly Entrezgene);Acc:820033]	AT3G01830	3	296024..299263	0.645549	1.75919	3.38509	0.0474657	0.085319	1	0.702923	3.03957	8.22247	0.00467645	0.0098759	1
AT3G03230	alpha/beta-Hydrolases superfamily protein [Source:NCBI gene (formerly Entrezgene);Acc:821322]	AT3G03230	3	complement(744389..746030)	0.793718	1.8317	3.55957	0.0346632	0.0649697	1	1.18351	2.10874	4.31316	0.00575289	0.0119419	1
HDG8	homeodomain GLABROUS 8 [Source:NCBI gene (formerly Entrezgene);Acc:821305]	AT3G03260	3	complement(755159..759282)	0.123951	3.98645	15.8504	0.123665	0.191495	1	0.578556	6.31044	79.3654	0.00718696	0.0146253	1
AT3G03440	ARM repeat superfamily protein [Source:NCBI gene (formerly Entrezgene);Acc:821253]	AT3G03440	3	815550..818876	24.0364	1.95933	3.88882	5.06214e-30	9.49525e-29	1.19942e-25	24.2414	2.18227	4.53866	4.41652e-38	7.81072e-37	1.05966e-33
CHAT	acetyl CoA:(Z)-3-hexen-1-ol acetyltransferase [Source:NCBI gene (formerly Entrezgene);Acc:821249]	AT3G03480	3	complement(828235..829926)	3.06743	1.69306	3.23341	7.21471e-05	0.000239806	1	6.00639	2.50058	5.65914	1.03792e-10	5.26141e-10	2.49029e-06
BGLU25	beta glucosidase 25 [Source:NCBI gene (formerly Entrezgene);Acc:821201]	AT3G03640	3	880988..884157	71.7439	1.85925	3.62819	1.92545e-49	6.73908e-48	4.56216e-45	112.097	2.24963	4.75562	1.86372e-98	1.19044e-96	4.47163e-94
AT3G04220	Disease resistance protein (TIR-NBS-LRR class) family [Source:NCBI gene (formerly Entrezgene);Acc:819577]	AT3G04220	3	complement(1108725..1112437)	0.179266	0.784346	1.72231	0.336225	0.433744	1	0.275648	3.10694	8.61552	0.0104494	0.0205554	1
RLP30	receptor like protein 30 [Source:NCBI gene (formerly Entrezgene);Acc:819700]	AT3G05360	3	complement(1530668..1533361)	2.75604	1.49849	2.82547	5.12355e-07	2.29136e-06	0.0121397	4.27486	2.504	5.67256	1.87382e-12	1.07985e-11	4.49585e-08
PLDP2	phospholipase D P2 [Source:NCBI gene (formerly Entrezgene);Acc:819730]	AT3G05630	3	1635194..1640357	2.81589	1.82659	3.54698	1.3927e-07	6.5964e-07	0.00329987	4.49461	2.74522	6.70494	6.09163e-25	6.63953e-24	1.46156e-20
AT3G05858	#N/A	AT3G05858	3	1749342..1749970	1.83584	1.26725	2.40702	0.0788505	0.130994	1	3.79538	2.15173	4.44361	0.000129404	0.000355658	1
AT3G05937	#N/A	AT3G05937	3	complement(1775766..1776840)	16.9298	1.88452	3.6923	5.98137e-15	5.26275e-14	1.41722e-10	18.5607	2.39409	5.25644	2.2706e-27	2.76327e-26	5.44785e-23
AT3G07273	#N/A	AT3G07273	3	complement(2317616..2317926)	15.7643	1.34309	2.53694	0.00057797	0.00163482	1	20.8448	2.25809	4.78356	1.37148e-08	5.83473e-08	0.000329059
AT3G08870	Concanavalin A-like lectin protein kinase family protein [Source:NCBI gene (formerly Entrezgene);Acc:820035]	AT3G08870	3	complement(2700261..2702745)	3.4799	1.71964	3.29353	1.37876e-08	7.24823e-08	0.000326684	4.15761	2.25208	4.76368	3.87683e-13	2.33601e-12	9.30168e-09
AT3G10320	Glycosyltransferase family 61 protein [Source:NCBI gene (formerly Entrezgene);Acc:820194]	AT3G10320	3	complement(3195314..3197457)	3.65041	1.28761	2.44123	3.21217e-05	0.00011332	0.761092	5.74162	2.25794	4.78308	3.98165e-15	2.68658e-14	9.55316e-11
BSMT1	S-adenosyl-L-methionine-dependent methyltransferases superfamily protein [Source:NCBI gene (formerly Entrezgene);Acc:820321]	AT3G11480	3	3614421..3617342	0.244173	4.18279	18.1612	0.103943	0.165245	1	4.85236	4.33588	20.1944	1.83269e-07	7.02171e-07	0.00439718
AT3G14880	transcription factor-like protein [Source:NCBI gene (formerly Entrezgene);Acc:820717]	AT3G14880	3	5006526..5008037	0.357927	-0.00218543	-1.00152	0.998127	0.998688	1	0.622228	2.63332	6.20454	0.0207194	0.0381352	1
AT3G15440	RING/U-box protein [Source:NCBI gene (formerly Entrezgene);Acc:820783]	AT3G15440	3	complement(5211795..5212506)	1.06269	5.20379	36.8551	0.0359072	0.0669788	1	2.40765	6.51739	91.6075	0.00546161	0.0113847	1
AT3G15518	#N/A	AT3G15518	3	5249112..5249754	7.64095	1.88133	3.68415	7.12588e-05	0.000237137	1	7.61447	2.13647	4.39684	2.11524e-06	7.24198e-06	0.050751
AT3G15740	RING/U-box superfamily protein [Source:NCBI gene (formerly Entrezgene);Acc:820817]	AT3G15740	3	complement(5333769..5334553)	0.336035	1.83934	3.57847	0.205511	0.291356	1	0.900532	2.64662	6.26197	0.0212401	0.0389994	1
AT3G15750	Essential protein Yae1, N-terminal [Source:NCBI gene (formerly Entrezgene);Acc:820818]	AT3G15750	3	5334844..5336485	9.50595	1.8787	3.67743	3.08233e-10	1.89518e-09	7.30328e-06	12.3547	2.40686	5.3032	2.43984e-19	2.06789e-18	5.8539e-15
AT3G16040	Translation machinery associated TMA7 [Source:NCBI gene (formerly Entrezgene);Acc:820849]	AT3G16040	3	5443081..5443952	0.967292	4.46066	22.0188	0.0725496	0.122329	1	1.83441	3.6707	12.7348	0.00651396	0.0133808	1
AT3G17712	#N/A	AT3G17712	3	6056870..6060330	2.61936	1.46159	2.75412	1.44459e-05	5.36762e-05	0.342281	2.89988	2.01533	4.04272	3.138e-07	1.17288e-06	0.00752901
PAP17	purple acid phosphatase 17 [Source:NCBI gene (formerly Entrezgene);Acc:821047]	AT3G17790	3	6089381..6091231	91.3045	1.7755	3.42357	8.8229e-43	2.50679e-41	2.0905e-38	91.647	2.28027	4.8577	7.79115e-66	2.81899e-64	1.86933e-61
BGLU44	B-S glucosidase 44 [Source:NCBI gene (formerly Entrezgene);Acc:821333]	AT3G18080	3	6191461..6194452	275.712	1.70151	3.2524	8.71957e-45	2.65051e-43	2.06601e-40	367.462	2.00784	4.02181	1.38388e-79	6.39295e-78	3.32033e-75
AT3G19595	Haloacid dehalogenase-like hydrolase (HAD) superfamily protein [Source:NCBI gene (formerly Entrezgene);Acc:6241385]	AT3G19595	3	complement(6808585..6809508)	0.520708	2.66945	6.36185	0.0647776	0.111141	1	1.38519	6.09754	68.4765	0.0101176	0.0199723	1
AT3G19615	beta-1,4-xylosidase [Source:NCBI gene (formerly Entrezgene);Acc:5008014]	AT3G19615	3	complement(6814966..6815403)	3.7199	1.17567	2.25897	0.0550406	0.0967483	1	5.89666	4.00101	16.0112	5.79349e-06	1.88395e-05	0.139003
PUM5	pumilio 5 [Source:NCBI gene (formerly Entrezgene);Acc:821569]	AT3G20250	3	complement(7058871..7063372)	37.2321	1.9271	3.80289	7.13013e-48	2.40088e-46	1.68941e-43	35.579	2.08572	4.24487	1.26452e-63	4.41463e-62	3.03397e-59
AT3G20300	extracellular ligand-gated ion channel protein (DUF3537) [Source:NCBI gene (formerly Entrezgene);Acc:821574]	AT3G20300	3	complement(7079492..7082178)	26.8402	1.61821	3.06993	8.02906e-27	1.311e-25	1.90241e-22	31.7677	2.22331	4.66965	3.34181e-64	1.18293e-62	8.01802e-60
AT3G20340	protein expression protein [Source:NCBI gene (formerly Entrezgene);Acc:821578]	AT3G20340	3	complement(7092765..7093526)	19.0525	1.42048	2.67675	2.56534e-10	1.58831e-09	6.07831e-06	17.5056	2.07566	4.21538	3.25467e-15	2.20583e-14	7.80893e-11
BGLU19	beta glucosidase 19 [Source:NCBI gene (formerly Entrezgene);Acc:821691]	AT3G21370	3	complement(7524054..7527677)	0.393556	1.30433	2.46969	0.122937	0.190554	1	2.30478	3.15125	8.88422	0.000540139	0.00134973	1
AT3G21380	Mannose-binding lectin superfamily protein [Source:NCBI gene (formerly Entrezgene);Acc:821692]	AT3G21380	3	7528181..7530686	0.0784854	0.12936	1.09381	0.927438	0.948462	1	2.16383	2.74066	6.68376	0.00444926	0.00943533	1
POP2	Pyridoxal phosphate (PLP)-dependent transferases superfamily protein [Source:NCBI gene (formerly Entrezgene);Acc:821784]	AT3G22200	3	7835144..7839061	312.119	1.8026	3.48848	1.44923e-50	5.27189e-49	3.43382e-46	392.963	2.18333	4.542	3.78681e-106	2.74028e-104	9.08569e-102
AT3G22490	Seed maturation protein [Source:NCBI gene (formerly Entrezgene);Acc:821820]	AT3G22490	3	complement(7969681..7970843)	0.176198	3.21783	9.30387	0.209188	0.295379	1	0.910339	5.62908	49.4906	0.0182328	0.0340461	1
ATECP31	Seed maturation protein [Source:NCBI gene (formerly Entrezgene);Acc:821821]	AT3G22500	3	complement(7971625..7972907)	0.431197	4.54885	23.4067	0.0757469	0.126702	1	0.827661	5.64054	49.8851	0.0176012	0.0329638	1
AT3G22565	#N/A	AT3G22565	3	7999419..8001340	0.333483	4.71455	26.2556	0.0585594	0.102012	1	0.436132	2.6309	6.19412	0.0224871	0.0410976	1
AT3G23550	MATE efflux family protein [Source:NCBI gene (formerly Entrezgene);Acc:821934]	AT3G23550	3	complement(8448273..8450799)	0.464449	1.68291	3.21075	0.0591337	0.102875	1	1.47156	3.3111	9.92526	4.2564e-06	1.40876e-05	0.102124
PERK3	Protein kinase superfamily protein [Source:NCBI gene (formerly Entrezgene);Acc:822050]	AT3G24540	3	8952800..8955648	0.320184	0.12273	1.08879	0.866374	0.902956	1	0.406939	2.72209	6.59828	0.0167031	0.0314182	1
AT3G25573	transmembrane protein [Source:NCBI gene (formerly Entrezgene);Acc:6240974]	AT3G25573	3	9290253..9290810	1.10009	1.03095	2.04336	0.226345	0.314617	1	4.65825	2.69832	6.49044	0.00103296	0.00245998	1
CYP71B19	cytochrome P450, family 71, subfamily B, polypeptide 19 [Source:NCBI gene (formerly Entrezgene);Acc:822218]	AT3G26170	3	complement(9573263..9575215)	3.94901	1.91398	3.76848	1.96784e-07	9.16592e-07	0.00466261	8.12536	2.60637	6.08972	1.95071e-19	1.65886e-18	4.68033e-15
CYP71B22	cytochrome P450, family 71, subfamily B, polypeptide 22 [Source:NCBI gene (formerly Entrezgene);Acc:822221]	AT3G26200	3	9589249..9591179	0.659831	1.00861	2.01197	0.10461	0.166139	1	2.17296	2.85518	7.23593	2.90232e-07	1.08888e-06	0.00696353
CYP71B24	cytochrome P450, family 71, subfamily B, polypeptide 24 [Source:NCBI gene (formerly Entrezgene);Acc:822224]	AT3G26230	3	complement(9597941..9599988)	6.02747	0.400599	1.32006	0.0847131	0.13915	1	7.88883	2.07022	4.19951	5.22049e-13	3.11771e-12	1.25255e-08
CYP71B34	cytochrome P450, family 71, subfamily B, polypeptide 34 [Source:NCBI gene (formerly Entrezgene);Acc:822234]	AT3G26300	3	complement(9638954..9640918)	5.94704	1.89993	3.73195	7.99554e-10	4.72997e-09	1.89446e-05	17.8857	3.50523	11.3548	6.52295e-50	1.62131e-48	1.56505e-45
PES2	Esterase/lipase/thioesterase family protein [Source:NCBI gene (formerly Entrezgene);Acc:822299]	AT3G26840	3	9892791..9896337	7.65173	1.18433	2.27259	1.25802e-06	5.36318e-06	0.0298074	7.9851	2.00126	4.00349	4.76599e-18	3.74902e-17	1.14351e-13
G6PD5	glucose-6-phosphate dehydrogenase 5 [Source:NCBI gene (formerly Entrezgene);Acc:822349]	AT3G27300	3	complement(10083009..10086798)	59.0379	1.99683	3.99122	2.05562e-59	9.25239e-58	4.87059e-55	75.2887	2.33943	5.06102	1.30441e-92	7.49448e-91	3.12968e-88
AT3G28580	P-loop containing nucleoside triphosphate hydrolases superfamily protein [Source:NCBI gene (formerly Entrezgene);Acc:822488]	AT3G28580	3	10715597..10717393	2.14198	1.90355	3.74133	0.000208043	0.000638605	1	3.21002	4.03479	16.3906	1.01284e-10	5.1411e-10	2.43011e-06
PHS1_2	Glycosyl transferase, family 35 [Source:NCBI gene (formerly Entrezgene);Acc:822590]	AT3G29320	3	11252807..11257814	197.245	1.91583	3.7733	1.56319e-51	5.82001e-50	3.70383e-47	200.246	2.36216	5.14139	2.15567e-81	1.02058e-79	5.17211e-77
PMAT2	HXXXD-type acyl-transferase family protein [Source:NCBI gene (formerly Entrezgene);Acc:822645]	AT3G29670	3	11527756..11529420	3.34214	1.81225	3.51189	1.93781e-06	8.06907e-06	0.0459146	4.55162	2.2511	4.76045	2.23672e-10	1.10231e-09	5.36656e-06
ABCG38	pleiotropic drug resistance 10 [Source:NCBI gene (formerly Entrezgene);Acc:822863]	AT3G30842	3	complement(12593810..12600432)	0.421379	1.27205	2.41504	0.0145016	0.03015	1	0.686791	2.34741	5.08908	0.000738037	0.00180287	1
AT3G43930	BRCT domain-containing DNA repair protein [Source:NCBI gene (formerly Entrezgene);Acc:823509]	AT3G43930	3	complement(15760817..15763406)	0.759308	0.685659	1.60844	0.262337	0.354566	1	1.29212	2.15224	4.44516	0.000168474	0.000455281	1
FAMT	farnesoic acid carboxyl-O-methyltransferase [Source:NCBI gene (formerly Entrezgene);Acc:823620]	AT3G44860	3	16379571..16381434	0.693635	1.90581	3.74719	0.0157373	0.0323913	1	5.36669	6.28692	78.082	4.1134e-08	1.67936e-07	0.000986929
AT3G44870	S-adenosyl-L-methionine-dependent methyltransferases superfamily protein [Source:NCBI gene (formerly Entrezgene);Acc:823621]	AT3G44870	3	16382219..16383605	0.0373906	1.55936	2.94722	0.563739	#N/A	1	0.710373	5.52692	46.1071	0.0249975	0.0451657	1
AT3G46080	C2H2-type zinc finger family protein [Source:NCBI gene (formerly Entrezgene);Acc:823751]	AT3G46080	3	complement(16922514..16923299)	1.5199	1.00921	2.01281	0.127891	0.19698	1	1.641	3.01441	8.08032	0.00109648	0.00259907	1
AT3G46370	Leucine-rich repeat protein kinase family protein [Source:NCBI gene (formerly Entrezgene);Acc:823783]	AT3G46370	3	17051520..17055514	1.90769	-0.136261	-1.09905	0.614332	0.697933	1	2.40386	3.402	10.5707	7.5037e-13	4.43951e-12	1.80036e-08
AT3G47800	Galactose mutarotase-like superfamily protein [Source:NCBI gene (formerly Entrezgene);Acc:823934]	AT3G47800	3	17634804..17637204	94.6887	1.76524	3.39932	4.08186e-39	1.03398e-37	9.67155e-35	130.149	2.52968	5.77442	2.10988e-101	1.41902e-99	5.06223e-97
AT3G49055	ATP-binding protein [Source:NCBI gene (formerly Entrezgene);Acc:824067]	AT3G49055	3	complement(18185109..18186968)	1.35154	1.83364	3.56435	0.00829302	0.0182997	1	0.895667	2.15069	4.44042	0.00344508	0.00747425	1
PRXCA	peroxidase CA [Source:NCBI gene (formerly Entrezgene);Acc:824072]	AT3G49110	3	18200587..18203265	67.6758	1.92819	3.80576	1.39014e-28	2.427e-27	3.29379e-24	74.5715	2.18157	4.53647	3.94897e-46	8.94956e-45	9.47476e-42
LSU3	response to low sulfur 3 [Source:NCBI gene (formerly Entrezgene);Acc:824119]	AT3G49570	3	complement(18372404..18373147)	14.0011	0.945974	1.92649	0.0428372	0.0781067	1	19.6406	2.38985	5.24104	5.88249e-21	5.43715e-20	1.41139e-16
AT3G49820	#N/A	AT3G49820	3	18481027..18481821	0.891184	0.135171	1.09822	0.834401	0.878213	1	1.81629	2.7872	6.90288	0.000696866	0.00171016	1
AT3G50030	ARM-repeat/Tetratricopeptide repeat (TPR)-like protein [Source:NCBI gene (formerly Entrezgene);Acc:824165]	AT3G50030	3	complement(18546444..18548240)	0.687606	1.2369	2.35692	0.0824024	0.13603	1	0.557429	2.16368	4.48056	0.0110234	0.0215667	1
AT3G50120	transmembrane protein, putative (DUF247) [Source:NCBI gene (formerly Entrezgene);Acc:824174]	AT3G50120	3	complement(18585000..18587352)	0.502508	0.961964	1.94796	0.173746	0.253948	1	0.956474	3.08683	8.49628	0.000208213	0.00055492	1
BCS1	cytochrome BC1 synthesi [Source:NCBI gene (formerly Entrezgene);Acc:824257]	AT3G50930	3	18929526..18932181	5.6608	1.04531	2.06381	1.88797e-06	7.86593e-06	0.0447335	6.20875	2.04773	4.13456	7.26893e-21	6.68619e-20	1.74403e-16
AT3G51400	#N/A	AT3G51400	3	complement(19077850..19078955)	0.556508	3.01034	8.05752	0.0296371	0.0565718	1	2.29461	4.48298	22.3621	7.81266e-06	2.50459e-05	0.187449
AT3G51750	#N/A	AT3G51750	3	complement(19196362..19197356)	93.1727	1.82462	3.54215	4.80095e-31	9.33681e-30	1.13754e-26	84.7428	2.19187	4.56898	1.74614e-36	2.95114e-35	4.1895e-32
PAP20	Purple acid phosphatases superfamily protein [Source:NCBI gene (formerly Entrezgene);Acc:824444]	AT3G52780	3	complement(19561260..19564350)	0.182629	3.96917	15.6617	0.11726	0.183072	1	0.616258	3.22884	9.37514	0.00594717	0.0123172	1
AT3G53990	Adenine nucleotide alpha hydrolases-like superfamily protein [Source:NCBI gene (formerly Entrezgene);Acc:824566]	AT3G53990	3	complement(19989292..19991186)	300.265	1.97132	3.92128	3.37921e-57	1.45319e-55	8.0067e-53	364.775	2.26283	4.79933	1.56552e-106	1.14373e-104	3.75616e-102
AT3G54150	S-adenosyl-L-methionine-dependent methyltransferases superfamily protein [Source:NCBI gene (formerly Entrezgene);Acc:824582]	AT3G54150	3	complement(20050564..20052931)	3.53827	1.89889	3.72925	1.32007e-06	5.61155e-06	0.0312776	5.89211	4.00611	16.0679	7.95299e-15	5.27286e-14	1.90816e-10
AT3G54940	Papain family cysteine protease [Source:NCBI gene (formerly Entrezgene);Acc:824659]	AT3G54940	3	20354351..20356363	0.41593	1.7052	3.26073	0.0802794	0.133079	1	2.23679	4.0068	16.0756	6.9068e-06	2.22918e-05	0.165715
AT3G55890	Yippee family putative zinc-binding protein [Source:NCBI gene (formerly Entrezgene);Acc:824755]	AT3G55890	3	20740610..20742441	3.08815	0.974779	1.96534	0.0132682	0.0278439	1	6.11166	2.51939	5.73338	2.51531e-11	1.33699e-10	6.03497e-07
AT3G55910	ADP-ribosylation factor GTPase-activating protein [Source:NCBI gene (formerly Entrezgene);Acc:824757]	AT3G55910	3	20742676..20743479	2.48519	0.743489	1.67422	0.130395	0.199977	1	4.35031	2.95614	7.76044	1.00577e-06	3.56408e-06	0.0241315
AT3G56350	Iron/manganese superoxide dismutase family protein [Source:NCBI gene (formerly Entrezgene);Acc:824802]	AT3G56350	3	complement(20893946..20895634)	0.18974	-0.38338	-1.30439	0.731876	0.798482	1	1.23025	5.95698	62.1198	0.0147725	0.0281174	1
AT3G56600	phosphatidylinositol 4-kinase gamma-like protein [Source:NCBI gene (formerly Entrezgene);Acc:824827]	AT3G56600	3	20968444..20971021	0.378527	5.50216	45.3226	0.0258404	0.0501574	1	0.264818	3.31599	9.95894	0.0150231	0.0285492	1
AT3G56790	RNA splicing factor-like protein [Source:NCBI gene (formerly Entrezgene);Acc:824846]	AT3G56790	3	complement(21033777..21034455)	1.61763	1.59943	3.03023	0.0369804	0.068715	1	3.01618	4.17857	18.1082	8.2664e-05	0.00023308	1
AT3G58450	Adenine nucleotide alpha hydrolases-like superfamily protein [Source:NCBI gene (formerly Entrezgene);Acc:825014]	AT3G58450	3	21621994..21623166	0.522656	4.33104	20.1267	0.0918013	0.148691	1	3.12747	4.39711	21.0698	8.6114e-05	0.00024224	1
AT3G58570	P-loop containing nucleoside triphosphate hydrolases superfamily protein [Source:NCBI gene (formerly Entrezgene);Acc:825026]	AT3G58570	3	21656484..21660812	32.5229	1.99694	3.99152	3.14635e-46	1.00312e-44	7.45496e-42	44.7643	2.02375	4.06638	4.77033e-51	1.21745e-49	1.14455e-46
AT3G60415	phosphoglycerate mutase family protein [Source:NCBI gene (formerly Entrezgene);Acc:28719419]	AT3G60415	3	22334424..22335858	29.787	1.85749	3.62378	3.03808e-15	2.72935e-14	7.19842e-11	20.0656	2.1421	4.41405	3.48949e-21	3.25558e-20	8.37234e-17
BGLU7	beta glucosidase 7 [Source:NCBI gene (formerly Entrezgene);Acc:825449]	AT3G62740	3	23211287..23214066	4.13171	1.29434	2.45265	1.13115e-05	4.27093e-05	0.268015	8.89251	2.07486	4.21304	2.78517e-13	1.69565e-12	6.68247e-09
GID1B	alpha/beta-Hydrolases superfamily protein [Source:NCBI gene (formerly Entrezgene);Acc:825476]	AT3G63010	3	23289243..23291486	27.8794	1.78048	3.4354	3.21004e-23	4.41604e-22	7.60586e-19	25.8793	2.34682	5.08701	1.77417e-54	4.89954e-53	4.25677e-50
AT4G01870	tolB protein-like protein [Source:NCBI gene (formerly Entrezgene);Acc:828228]	AT4G01870	4	complement(808376..810611)	75.5439	1.76267	3.39325	4.56757e-50	1.63475e-48	1.08224e-45	79.4168	2.14379	4.41922	1.68325e-65	6.05203e-64	4.03862e-61
SAG21	senescence-associated 21 [Source:NCBI gene (formerly Entrezgene);Acc:828053]	AT4G02380	4	complement(1046042..1047105)	845.922	1.69203	3.23112	9.16223e-24	1.2925e-22	2.1709e-19	786.857	2.01825	4.05093	1.05863e-53	2.87502e-52	2.53997e-49
Tic20-IV	translocon at the inner envelope membrane of chloroplasts 20-IV [Source:NCBI gene (formerly Entrezgene);Acc:827972]	AT4G03320	4	1464467..1466174	15.7143	1.88451	3.69228	3.22252e-16	3.08356e-15	7.63543e-12	23.3328	2.205	4.61074	5.90981e-28	7.36055e-27	1.41794e-23
AT4G08250	GRAS family transcription factor [Source:NCBI gene (formerly Entrezgene);Acc:826375]	AT4G08250	4	5196787..5198238	0.637656	0.8002	1.74134	0.282435	0.376795	1	1.30722	2.43565	5.41007	0.000215888	0.00057417	1
AT4G10950	SGNH hydrolase-type esterase superfamily protein [Source:NCBI gene (formerly Entrezgene);Acc:826694]	AT4G10950	4	complement(6711386..6713512)	0.361455	-0.25774	-1.1956	0.746612	0.810812	1	0.620604	2.01441	4.04015	0.0217327	0.0398398	1
WRKY41	WRKY family transcription factor [Source:NCBI gene (formerly Entrezgene);Acc:826708]	AT4G11070	4	6759098..6760794	0.226803	0.534142	1.44808	0.639898	0.720047	1	0.942326	3.2986	9.83964	0.00219766	0.00494577	1
RHA1A	RING-H2 finger A1A [Source:NCBI gene (formerly Entrezgene);Acc:826739]	AT4G11370	4	6907488..6908442	7.27968	1.98032	3.94579	1.06632e-08	5.66608e-08	0.000252653	7.55927	2.89606	7.44389	3.37431e-11	1.77666e-10	8.09598e-07
AT4G12735	#N/A	AT4G12735	4	complement(7493716..7494234)	0.68095	0.00601337	1.00418	0.994642	0.996808	1	1.71878	2.10183	4.29253	0.0271114	0.0485593	1
AT4G12900	Gamma interferon responsive lysosomal thiol (GILT) reductase family protein [Source:NCBI gene (formerly Entrezgene);Acc:826902]	AT4G12900	4	7548765..7550333	9.83727	1.57922	2.98809	3.63011e-08	1.83407e-07	0.000860119	16.6956	2.20113	4.59839	3.82795e-22	3.72642e-21	9.18439e-18
NYC1	NAD(P)-binding Rossmann-fold superfamily protein [Source:NCBI gene (formerly Entrezgene);Acc:826942]	AT4G13250	4	complement(7684156..7687006)	139.367	1.65303	3.14494	2.94369e-44	8.82708e-43	6.97477e-40	197.31	2.24885	4.75305	3.96043e-86	2.00361e-84	9.50225e-82
CYP71A19	cytochrome P450, family 71, subfamily A, polypeptide 19 [Source:NCBI gene (formerly Entrezgene);Acc:826959]	AT4G13290	4	7740283..7743135	18.092	1.9897	3.97155	5.24455e-30	9.8208e-29	1.24264e-25	20.3327	2.26725	4.81405	2.31938e-47	5.42304e-46	5.56489e-43
XBAT34	#N/A	AT4G14365	4	complement(8271270..8273903)	9.59343	1.97989	3.94462	5.20859e-12	3.6997e-11	1.23412e-07	7.99597	3.51962	11.4686	6.95495e-20	6.07018e-19	1.6687e-15
AT4G14370	Disease resistance protein (TIR-NBS-LRR class) family [Source:NCBI gene (formerly Entrezgene);Acc:827081]	AT4G14370	4	complement(8279634..8283535)	1.39586	0.503817	1.41796	0.104913	0.166561	1	1.44414	2.16819	4.49458	9.59305e-08	3.77676e-07	0.00230166
AT4G14450	#N/A	AT4G14450	4	8309384..8310058	1.36665	1.60224	3.03614	0.0507799	0.0903106	1	1.8026	4.1927	18.2864	0.00154637	0.00357904	1
AT4G15120	VQ motif-containing protein [Source:NCBI gene (formerly Entrezgene);Acc:827178]	AT4G15120	4	8634508..8635591	14.3737	1.76099	3.38931	4.96073e-14	4.08455e-13	1.1754e-09	15.3574	2.60339	6.07715	7.04812e-23	7.1031e-22	1.69106e-18
ABCG42	ABC-2 and Plant PDR ABC-type transporter family protein [Source:NCBI gene (formerly Entrezgene);Acc:827188]	AT4G15233	4	8687354..8694733	1.79316	1.15644	2.22906	1.52886e-05	5.65989e-05	0.362248	2.5105	2.02504	4.07002	7.22515e-15	4.79865e-14	1.73353e-10
UGT84A3	UDP-Glycosyltransferase superfamily protein [Source:NCBI gene (formerly Entrezgene);Acc:827221]	AT4G15490	4	complement(8852656..8854706)	44.0114	1.60637	3.04484	7.35696e-27	1.20372e-25	1.74316e-22	62.9889	2.1561	4.45709	1.53759e-72	6.2898e-71	3.68913e-68
DI21	drought-induced 21 [Source:NCBI gene (formerly Entrezgene);Acc:827273]	AT4G15910	4	9028262..9029477	763.992	1.96659	3.90842	6.60643e-43	1.8867e-41	1.56533e-38	969.697	2.25361	4.76876	2.39692e-92	1.36684e-90	5.75093e-88
ATOEP16-2	Mitochondrial import inner membrane translocase subunit Tim17/Tim22/Tim23 family protein [Source:NCBI gene (formerly Entrezgene);Acc:827308]	AT4G16160	4	9157471..9158933	0.71429	1.22502	2.33759	0.179151	0.260184	1	2.2006	2.55269	5.86727	0.00130663	0.00306668	1
AT4G16240	#N/A	AT4G16240	4	complement(9192116..9192568)	9.57385	1.91495	3.77102	0.000323202	0.000959831	1	18.8042	3.25152	9.52368	1.04684e-11	5.71314e-11	2.51168e-07
TPS02	terpene synthase 02 [Source:NCBI gene (formerly Entrezgene);Acc:827376]	AT4G16730	4	9402898..9406136	0.0436042	2.34094	5.06633	0.364722	#N/A	1	0.521399	5.84388	57.4357	0.0170853	0.0320816	1
MYB39	myb domain protein 39 [Source:NCBI gene (formerly Entrezgene);Acc:827500]	AT4G17785	4	complement(9881599..9883432)	1.00722	1.10171	2.14609	0.0725538	0.122329	1	2.16342	3.95511	15.5098	4.28088e-07	1.57634e-06	0.0102711
NAC071	NAC domain containing protein 71 [Source:NCBI gene (formerly Entrezgene);Acc:827523]	AT4G17980	4	complement(9978703..9980555)	0.453377	1.21893	2.32774	0.145619	0.219382	1	0.736523	2.48066	5.58151	0.00327953	0.0071388	1
WRKY28	WRKY DNA-binding protein 28 [Source:NCBI gene (formerly Entrezgene);Acc:827542]	AT4G18170	4	10061214..10062893	4.36333	1.67098	3.1843	1.39409e-06	5.90923e-06	0.0330315	5.53067	2.18655	4.55216	6.38052e-08	2.56061e-07	0.00153088
AT4G18205	Nucleotide-sugar transporter family protein [Source:NCBI gene (formerly Entrezgene);Acc:3770304]	AT4G18205	4	10073711..10075370	4.70073	0.94521	1.92547	0.0278412	0.0535816	1	6.13177	2.30088	4.92757	3.41982e-11	1.79896e-10	8.20516e-07
AT4G18250	receptor Serine/Threonine kinase-like protein [Source:NCBI gene (formerly Entrezgene);Acc:827551]	AT4G18250	4	complement(10087205..10090276)	0.68503	0.885168	1.84698	0.210495	0.29679	1	0.923946	2.10761	4.30977	0.00801183	0.0161615	1
AT4G18253	receptor Serine/Threonine kinase-like protein [Source:NCBI gene (formerly Entrezgene);Acc:28720145]	AT4G18253	4	complement(10091101..10092224)	4.67053	1.81808	3.52612	0.00101492	0.00273048	1	3.97624	3.56689	11.8506	8.42743e-08	3.33755e-07	0.00202199
TRANS11	translocase 11 [Source:NCBI gene (formerly Entrezgene);Acc:827553]	AT4G18270	4	complement(10098673..10102107)	11.4296	1.83535	3.56859	8.11726e-23	1.09563e-21	1.9233e-18	13.0825	2.14067	4.40967	2.11987e-28	2.69306e-27	5.0862e-24
AT4G18530	lysine ketoglutarate reductase trans-splicing-like protein, putative (DUF707) [Source:NCBI gene (formerly Entrezgene);Acc:827585]	AT4G18530	4	10217338..10220550	24.6151	1.95702	3.88258	1.35371e-29	2.48254e-28	3.20747e-25	24.4038	2.09676	4.27748	1.98055e-43	4.13979e-42	4.75194e-39
AT4G18660	delay of germination protein [Source:NCBI gene (formerly Entrezgene);Acc:827600]	AT4G18660	4	10273480..10274872	0.445504	3.0105	8.05843	0.0294777	0.0563014	1	0.632507	5.57056	47.5232	0.0191247	0.0355145	1
OFP5	ovate family protein 5 [Source:NCBI gene (formerly Entrezgene);Acc:827617]	AT4G18830	4	10336566..10338674	7.32579	1.82347	3.53931	2.79805e-14	2.34386e-13	6.62971e-10	9.79744	2.19418	4.57628	1.0766e-23	1.12209e-22	2.5831e-19
AT4G19730	Glycosyl hydrolase superfamily protein [Source:NCBI gene (formerly Entrezgene);Acc:827717]	AT4G19730	4	complement(10733864..10734975)	1.34334	-0.657669	-1.57753	0.237006	0.32648	1	1.38874	2.20017	4.59535	0.003533	0.00765122	1
AT4G20830	FAD-binding Berberine family protein [Source:NCBI gene (formerly Entrezgene);Acc:827831]	AT4G20830	4	11155453..11157806	146.102	1.69444	3.23651	7.28372e-43	2.07745e-41	1.72581e-38	196.853	2.12224	4.35371	5.72044e-95	3.43331e-93	1.3725e-90
AT4G21215	transmembrane protein [Source:NCBI gene (formerly Entrezgene);Acc:827870]	AT4G21215	4	complement(11310348..11313850)	21.839	1.44369	2.72016	1.35637e-15	1.24371e-14	3.21379e-11	29.9432	2.28876	4.88635	2.47539e-46	5.66048e-45	5.93921e-42
AT4G21570	organic solute transporter ostalpha protein (DUF300) [Source:NCBI gene (formerly Entrezgene);Acc:828242]	AT4G21570	4	complement(11470761..11473037)	155.769	1.96475	3.90345	1.64675e-62	7.92655e-61	3.90181e-58	206.513	2.16569	4.48679	4.21517e-106	3.04064e-104	1.01135e-101
AT4G22030	F-box protein with a domain protein [Source:NCBI gene (formerly Entrezgene);Acc:828292]	AT4G22030	4	11672349..11673748	0.158829	3.51396	11.4237	0.170282	0.249872	1	0.621338	5.5669	47.4028	0.0213295	0.0391415	1
MRB1	transmembrane protein, putative (DUF3537) [Source:NCBI gene (formerly Entrezgene);Acc:828322]	AT4G22270	4	11773221..11776039	9.0366	1.07046	2.1001	1.58809e-06	6.6818e-06	0.0376283	12.1597	2.1898	4.56241	4.29001e-26	4.91235e-25	1.0293e-21
AT4G22770	AT hook motif DNA-binding family protein [Source:NCBI gene (formerly Entrezgene);Acc:828376]	AT4G22770	4	complement(11963579..11965769)	3.18444	1.18434	2.2726	0.0018452	0.0047177	1	3.27384	2.14779	4.43148	8.10547e-08	3.21561e-07	0.00194474
CRK11	cysteine-rich RLK (RECEPTOR-like protein kinase) 11 [Source:NCBI gene (formerly Entrezgene);Acc:828418]	AT4G23190	4	complement(12140899..12143858)	6.78749	1.07653	2.10896	1.4867e-06	6.27663e-06	0.0352259	9.1289	2.9299	7.62056	5.43661e-33	8.09368e-32	1.30441e-28
AT4G23610	Late embryosis abundant (LEA) hydroxyproline-rich glycoprotein family [Source:NCBI gene (formerly Entrezgene);Acc:828461]	AT4G23610	4	12314025..12314829	1.14797	0.96162	1.9475	0.164608	0.243106	1	1.42325	3.34692	10.1747	0.00427233	0.00909386	1
WRKY53	WRKY family transcription factor [Source:NCBI gene (formerly Entrezgene);Acc:828481]	AT4G23810	4	complement(12392370..12393982)	12.7159	1.78842	3.45436	8.23406e-12	5.76384e-11	1.95098e-07	15.9039	3.9643	15.609	5.68247e-36	9.50556e-35	1.36339e-31
AMY1	alpha-amylase-like protein [Source:NCBI gene (formerly Entrezgene);Acc:828603]	AT4G25000	4	complement(12851795..12853845)	2.94644	1.6319	3.09922	7.24508e-05	0.000240671	1	4.39699	3.00261	8.01447	3.76663e-12	2.12042e-11	9.03727e-08
OLEO1	oleosin 1 [Source:NCBI gene (formerly Entrezgene);Acc:828617]	AT4G25140	4	12900430..12901577	0.191226	-1.95093	-3.86623	0.247212	0.337994	1	1.86216	4.65906	25.2648	0.00312176	0.00683048	1
ORP4B	OSBP(oxysterol binding protein)-related protein 4B [Source:NCBI gene (formerly Entrezgene);Acc:828691]	AT4G25850	4	13142164..13146966	3.77312	1.49064	2.81014	8.032e-07	3.50985e-06	0.019031	6.65001	2.2138	4.63894	1.56409e-17	1.1994e-16	3.75273e-13
SESA1	seed storage albumin 1 [Source:NCBI gene (formerly Entrezgene);Acc:828822]	AT4G27140	4	13607329..13608031	0.559253	4.28598	19.5078	0.0945132	0.152483	1	1.27767	3.77417	13.6816	0.00870282	0.0174293	1
PORB	protochlorophyllide oxidoreductase B [Source:NCBI gene (formerly Entrezgene);Acc:828853]	AT4G27440	4	13725546..13727440	495.511	1.49957	2.82759	2.21122e-31	4.33838e-30	5.23927e-27	520.526	2.00461	4.0128	1.86943e-90	1.0154e-88	4.48532e-86
TPS4	trehalose-6-phosphatase synthase S4 [Source:NCBI gene (formerly Entrezgene);Acc:828864]	AT4G27550	4	13755649..13759740	0.328682	0.743644	1.6744	0.304924	0.400537	1	0.679311	3.00022	8.00122	0.000258191	0.000678315	1
HSP21	heat shock protein 21 [Source:NCBI gene (formerly Entrezgene);Acc:828881]	AT4G27670	4	complement(13818825..13819971)	0.680237	2.31772	4.98544	0.0413212	0.0757221	1	0.760272	5.32887	40.1929	0.0260281	0.0468108	1
AT4G27850	Glycine-rich protein family [Source:NCBI gene (formerly Entrezgene);Acc:828898]	AT4G27850	4	13870376..13873509	0.165435	-0.897774	-1.86319	0.444618	0.543136	1	0.616127	2.73469	6.65614	0.00386424	0.00829315	1
AT4G27900	CCT motif family protein [Source:NCBI gene (formerly Entrezgene);Acc:828903]	AT4G27900	4	13890472..13893073	40.6403	1.59227	3.01523	7.4118e-23	1.00224e-21	1.75615e-18	37.9252	2.04329	4.12184	7.80684e-45	1.69695e-43	1.8731e-40
AT4G27980	trichohyalin-like protein (DUF3444) [Source:NCBI gene (formerly Entrezgene);Acc:828911]	AT4G27980	4	13921292..13923570	0.206565	1.74962	3.36271	0.144953	0.218676	1	0.44236	2.22015	4.65943	0.0196885	0.0364254	1
AT4G28350	Concanavalin A-like lectin protein kinase family protein [Source:NCBI gene (formerly Entrezgene);Acc:828950]	AT4G28350	4	14026577..14028622	3.09759	0.800662	1.7419	0.00959701	0.0208762	1	3.89879	2.1393	4.40547	1.0511e-07	4.11921e-07	0.00252191
CRU3	cruciferin 3 [Source:NCBI gene (formerly Entrezgene);Acc:828970]	AT4G28520	4	14087556..14089796	0.0738346	2.84506	7.18534	0.267331	#N/A	1	5.3207	8.98411	506.393	0.000376909	0.000964932	1
OZF2	Zinc finger C-x8-C-x5-C-x3-H type family protein [Source:NCBI gene (formerly Entrezgene);Acc:829040]	AT4G29190	4	complement(14391849..14393381)	162.331	1.91455	3.76996	1.01352e-50	3.72968e-49	2.40143e-46	134.91	2.06589	4.18692	1.72039e-69	6.57863e-68	4.12774e-65
AT4G30540	Class I glutamine amidotransferase-like superfamily protein [Source:NCBI gene (formerly Entrezgene);Acc:829177]	AT4G30540	4	14923327..14925195	0.206662	0.437268	1.35404	0.771891	0.830019	1	1.38842	2.90899	7.51092	0.00195913	0.00445145	1
FLA5	FASCICLIN-like arabinogalactan protein 5 [Source:NCBI gene (formerly Entrezgene);Acc:829264]	AT4G31370	4	complement(15223655..15224685)	0.944622	1.96697	3.90946	0.0217589	0.0430638	1	1.37658	4.44287	21.7488	0.000713068	0.00174654	1
AT4G31405	#N/A	AT4G31405	4	complement(15239901..15241672)	0.967123	1.42609	2.68717	0.111329	0.175167	1	1.42037	5.71271	52.4442	0.0162605	0.0306713	1
CYP82C2	cytochrome P450, family 82, subfamily C, polypeptide 2 [Source:NCBI gene (formerly Entrezgene);Acc:829327]	AT4G31970	4	15462350..15464563	0	#N/A	#N/A	#N/A	#N/A	#N/A	0.490105	3.78132	13.7496	0.0130399	0.0251398	1
AT4G33040	Thioredoxin superfamily protein [Source:NCBI gene (formerly Entrezgene);Acc:829441]	AT4G33040	4	complement(15940228..15941493)	33.3693	1.85994	3.62991	1.97245e-29	3.5876e-28	4.67352e-25	29.5606	2.31441	4.97403	1.32662e-39	2.48247e-38	3.18296e-35
EDA39	calmodulin-binding family protein [Source:NCBI gene (formerly Entrezgene);Acc:829442]	AT4G33050	4	complement(15944199..15947072)	20.2471	1.46569	2.76195	7.48468e-12	5.2542e-11	1.77342e-07	23.6083	2.44098	5.43011	1.85946e-45	4.14427e-44	4.46139e-41
AT4G33370	DEA(D/H)-box RNA helicase family protein [Source:NCBI gene (formerly Entrezgene);Acc:829474]	AT4G33370	4	complement(16069669..16071405)	0.270948	4.46065	22.0186	0.0759471	0.126989	1	0.50887	3.67058	12.7337	0.00628138	0.0129437	1
SCRL22	SCR-like 22 [Source:NCBI gene (formerly Entrezgene);Acc:3770579]	AT4G33465	4	16100709..16101951	0.998894	5.28418	38.967	0.0335978	0.0631702	1	1.61035	6.11083	69.1105	0.00994174	0.0196489	1
AT4G33860	Glycosyl hydrolase family 10 protein [Source:NCBI gene (formerly Entrezgene);Acc:829528]	AT4G33860	4	complement(16229908..16232365)	0.0656688	2.84501	7.1851	0.26731	#N/A	1	0.341344	5.23542	37.672	0.0276209	0.0493983	1
RRTF1	redox responsive transcription factor 1 [Source:NCBI gene (formerly Entrezgene);Acc:829591]	AT4G34410	4	16451876..16453260	0.221614	3.96906	15.6605	0.11656	0.182118	1	0.519368	2.69532	6.47699	0.0256699	0.0462419	1
LHT7	LYS/HIS transporter 7 [Source:NCBI gene (formerly Entrezgene);Acc:829671]	AT4G35180	4	complement(16737835..16740601)	0.53185	1.27195	2.41487	0.0613955	0.106178	1	0.89244	2.44799	5.45656	0.000113718	0.000314857	1
TMT2	tonoplast monosaccharide transporter2 [Source:NCBI gene (formerly Entrezgene);Acc:829684]	AT4G35300	4	complement(16795775..16799823)	114.95	1.98035	3.94588	1.71564e-63	8.46e-62	4.06503e-59	128.824	2.05746	4.16253	1.91362e-74	8.16395e-73	4.59135e-70
APP1	aminopeptidase P1 [Source:NCBI gene (formerly Entrezgene);Acc:829829]	AT4G36760	4	17326537..17330383	71.213	1.61503	3.06318	2.13953e-42	6.0249e-41	5.06941e-38	97.2608	2.08875	4.25379	3.19031e-94	1.88509e-92	7.65452e-90
AT4G37030	membrane protein [Source:NCBI gene (formerly Entrezgene);Acc:829857]	AT4G37030	4	17451637..17454760	1.91572	1.4587	2.7486	0.000239749	0.00072867	1	2.00087	2.14414	4.42028	2.74693e-07	1.03278e-06	0.0065907
CYP91A2	cytochrome P450, family 91, subfamily A, polypeptide 2 [Source:NCBI gene (formerly Entrezgene);Acc:829897]	AT4G37430	4	17597110..17598958	20.3497	1.83317	3.56319	5.19225e-17	5.1946e-16	1.23025e-12	46.3951	2.38913	5.23842	4.2331e-58	1.26368e-56	1.01565e-53
AT4G37950	Rhamnogalacturonate lyase family protein [Source:NCBI gene (formerly Entrezgene);Acc:829951]	AT4G37950	4	17844361..17849274	0.264222	1.80192	3.48683	0.0674894	0.11504	1	1.0791	7.16179	143.191	0.00207718	0.00469706	1
BZS1	B-box zinc finger family protein [Source:NCBI gene (formerly Entrezgene);Acc:830062]	AT4G39070	4	complement(18204631..18206684)	12.4346	1.90475	3.74445	2.90455e-17	2.95515e-16	6.88203e-13	13.957	2.29789	4.91739	7.09285e-24	7.44684e-23	1.70179e-19
AT4G39700	Heavy metal transport/detoxification superfamily protein [Source:NCBI gene (formerly Entrezgene);Acc:830125]	AT4G39700	4	18424109..18425109	8.73673	1.64084	3.11847	1.94719e-07	9.07352e-07	0.00461367	13.7977	2.29048	4.89219	1.09627e-14	7.23687e-14	2.63029e-10
SNRK2.7	SNF1-related protein kinase 2.7 [Source:NCBI gene (formerly Entrezgene);Acc:830162]	AT4G40010	4	complement(18548444..18551183)	31.0077	1.68752	3.22102	1.02588e-25	1.59414e-24	2.43073e-21	45.0088	2.19904	4.59174	8.72626e-46	1.96208e-44	2.09369e-41
AT5G01380	Homeodomain-like superfamily protein [Source:NCBI gene (formerly Entrezgene);Acc:831895]	AT5G01380	5	complement(155610..157601)	1.47484	0.85461	1.80827	0.0977076	0.156884	1	2.34208	2.37229	5.17764	1.10853e-05	3.49638e-05	0.26597
LECRKA4.2	lectin receptor kinase a4.1 [Source:NCBI gene (formerly Entrezgene);Acc:831700]	AT5G01550	5	complement(214373..216773)	1.14022	0.743649	1.67441	0.0699412	0.118455	1	1.13744	2.1049	4.30168	0.000714133	0.00174859	1
SIS	E3 ubiquitin-protein ligase RLIM-like protein [Source:NCBI gene (formerly Entrezgene);Acc:831782]	AT5G02020	5	complement(385878..388231)	52.9698	1.74483	3.35155	4.27023e-31	8.31925e-30	1.01179e-26	58.3804	2.41119	5.31912	3.88054e-57	1.13619e-55	9.31059e-53
AT5G04010	F-box family protein [Source:NCBI gene (formerly Entrezgene);Acc:830280]	AT5G04010	5	complement(1080105..1081096)	0.891506	5.43328	43.2095	0.02721	0.0525172	1	1.80192	3.4716	11.0932	0.000179808	0.000484238	1
SYTC	Calcium-dependent lipid-binding (CaLB domain) family protein [Source:NCBI gene (formerly Entrezgene);Acc:830301]	AT5G04220	5	complement(1155725..1158944)	5.91903	1.39224	2.62486	8.31965e-09	4.47547e-08	0.000197126	7.73316	2.31223	4.96651	1.75483e-24	1.88836e-23	4.21036e-20
AT5G05840	replication factor C subunit, putative (DUF620) [Source:NCBI gene (formerly Entrezgene);Acc:830469]	AT5G05840	5	complement(1757065..1760666)	6.22854	1.52931	2.88647	4.0979e-08	2.05869e-07	0.000970956	6.23329	2.94089	7.67886	1.31635e-17	1.01384e-16	3.15831e-13
NF-YA10	nuclear factor Y, subunit A10 [Source:NCBI gene (formerly Entrezgene);Acc:830539]	AT5G06510	5	1984823..1987064	8.33715	1.92663	3.80165	7.22947e-17	7.18736e-16	1.71295e-12	6.6055	2.23798	4.71735	5.65289e-18	4.42536e-17	1.3563e-13
GUS2	glucuronidase 2 [Source:NCBI gene (formerly Entrezgene);Acc:830676]	AT5G07830	5	2503125..2506688	33.0522	1.65578	3.15094	8.22449e-36	1.89121e-34	1.94871e-31	40.9229	2.11992	4.34671	7.3154e-54	1.99144e-52	1.75518e-49
SNAP29	synaptosomal-associated protein SNAP25-like 29 [Source:NCBI gene (formerly Entrezgene);Acc:830681]	AT5G07880	5	complement(2515219..2517066)	0.306673	1.56179	2.9522	0.220432	0.308002	1	0.825216	2.73455	6.65552	0.00385068	0.00826716	1
AT5G09800	ARM repeat superfamily protein [Source:NCBI gene (formerly Entrezgene);Acc:830840]	AT5G09800	5	complement(3042904..3044546)	6.51861	1.71083	3.27349	8.31156e-10	4.90907e-09	1.96934e-05	8.15907	2.60211	6.07175	6.95961e-20	6.07194e-19	1.66982e-15
MES5	methyl esterase 5 [Source:NCBI gene (formerly Entrezgene);Acc:830894]	AT5G10300	5	3239455..3240883	9.66984	1.85737	3.62346	1.03218e-11	7.16645e-11	2.44564e-07	15.68	2.39003	5.24167	7.97232e-27	9.51477e-26	1.9128e-22
AT5G11140	phospholipase-like protein (PEARLI 4) family protein [Source:NCBI gene (formerly Entrezgene);Acc:830982]	AT5G11140	5	3545211..3546169	0.695505	1.12804	2.18561	0.194468	0.278327	1	0.823835	2.80978	7.01178	0.00933714	0.0185663	1
HSP17.6II	17.6 kDa class II heat shock protein [Source:NCBI gene (formerly Entrezgene);Acc:831075]	AT5G12020	5	complement(3882231..3883111)	1.99802	0.820661	1.76622	0.122177	0.189604	1	2.90238	2.52855	5.76993	8.42103e-05	0.000237264	1
HSP17.6A	heat shock protein 17.6A [Source:NCBI gene (formerly Entrezgene);Acc:831076]	AT5G12030	5	complement(3883957..3884838)	2.91957	1.63915	3.11482	0.00200127	0.00507463	1	7.02019	3.3954	10.5225	2.33565e-11	1.24584e-10	5.60391e-07
ZIFL1	zinc induced facilitator-like 1 [Source:NCBI gene (formerly Entrezgene);Acc:831220]	AT5G13750	5	4437804..4441701	41.139	1.63071	3.09666	1.48228e-27	2.49938e-26	3.51212e-23	46.2352	2.44673	5.45178	6.94071e-93	4.00791e-91	1.66528e-88
MPL1	Myzus persicae-induced lipase 1 [Source:NCBI gene (formerly Entrezgene);Acc:831268]	AT5G14180	5	complement(4571294..4574679)	1.34518	1.47432	2.77854	0.00238263	0.00593918	1	2.19477	2.09413	4.26968	2.01538e-06	6.91356e-06	0.0483551
AT5G14285	DNA-binding storekeeper [Source:NCBI gene (formerly Entrezgene);Acc:28721155]	AT5G14285	5	4610567..4611658	19.9499	1.48515	2.79947	3.39091e-13	2.63369e-12	8.03443e-09	22.8034	2.19385	4.57526	1.04008e-21	9.93051e-21	2.49547e-17
AGP6	arabinogalactan protein 6 [Source:NCBI gene (formerly Entrezgene);Acc:831289]	AT5G14380	5	complement(4635644..4636676)	0.383892	0.713118	1.63934	0.479694	0.577246	1	0.708925	2.724	6.60701	0.0141692	0.0270818	1
FTSH6	FTSH protease 6 [Source:NCBI gene (formerly Entrezgene);Acc:831377]	AT5G15250	5	complement(4950359..4952803)	0.200091	4.46064	22.0185	0.072386	0.122102	1	0.855989	6.66473	101.457	0.00428981	0.00912767	1
AT5G15660	F-box and associated interaction domains-containing protein [Source:NCBI gene (formerly Entrezgene);Acc:831420]	AT5G15660	5	5095652..5097041	0.19903	3.7593	13.5413	0.14093	0.213685	1	1.87667	7.05875	133.32	0.00246506	0.00549775	1
AT5G17390	Adenine nucleotide alpha hydrolases-like superfamily protein [Source:NCBI gene (formerly Entrezgene);Acc:831605]	AT5G17390	5	5727473..5728688	2.71448	0.716133	1.64277	0.0767959	0.128118	1	3.85361	2.43494	5.40744	1.69794e-06	5.87749e-06	0.0407386
AT5G17760	P-loop containing nucleoside triphosphate hydrolases superfamily protein [Source:NCBI gene (formerly Entrezgene);Acc:831644]	AT5G17760	5	complement(5860350..5862475)	27.4462	1.63485	3.10555	6.44845e-26	1.01268e-24	1.5279e-21	39.9922	2.51989	5.73539	2.29587e-75	9.9431e-74	5.50847e-71
AT5G18525	protein serine/threonine kinase [Source:NCBI gene (formerly Entrezgene);Acc:2745988]	AT5G18525	5	complement(6146725..6153811)	8.54704	1.7741	3.42024	1.70618e-25	2.61105e-24	4.04263e-21	8.97243	2.17899	4.52836	3.09384e-35	5.05334e-34	7.42305e-31
AT5G18636	Ta11-like non-LTR retrotransposon [Source:NCBI gene (formerly Entrezgene);Acc:2745990]	AT5G18636	5	6211111..6212372	0.416757	4.70856	26.1467	0.0611854	0.10588	1	0.761018	5.71113	52.3869	0.01561	0.0295564	1
NUDT24	nudix hydrolase homolog 24 [Source:NCBI gene (formerly Entrezgene);Acc:832067]	AT5G19470	5	6566271..6568806	39.1686	1.37454	2.59285	5.06401e-06	2.00483e-05	0.119987	18.5748	4.29444	19.6226	8.62889e-39	1.5685e-37	2.07033e-34
SUS1	sucrose synthase 1 [Source:NCBI gene (formerly Entrezgene);Acc:832206]	AT5G20830	5	complement(7050217..7055398)	86.9371	1.72683	3.30999	1.37772e-40	3.66126e-39	3.26436e-36	132.974	2.46628	5.52616	3.32197e-106	2.41154e-104	7.97041e-102
AT5G22520	#N/A	AT5G22520	5	7478860..7479543	0.834417	4.82647	28.3734	0.0530824	0.0938042	1	1.92313	4.32253	20.0084	0.00134658	0.00315268	1
AT5G24130	polypyrimidine tract-binding-like protein [Source:NCBI gene (formerly Entrezgene);Acc:832478]	AT5G24130	5	8161928..8164066	0.0570866	2.34084	5.06598	0.364745	#N/A	1	0.693159	5.83829	57.2136	0.0136493	0.0261821	1
FPF1	flowering promoting factor 1 [Source:NCBI gene (formerly Entrezgene);Acc:832555]	AT5G24860	5	8541558..8542473	0.628533	4.82658	28.3756	0.0511559	0.0908629	1	3.75282	4.92755	30.4327	7.7798e-07	2.79016e-06	0.0186661
RLP52	receptor like protein 52 [Source:NCBI gene (formerly Entrezgene);Acc:832660]	AT5G25910	5	9038860..9041377	0.778503	0.770146	1.70544	0.119932	0.18664	1	1.68576	3.54684	11.6871	1.00185e-08	4.3168e-08	0.000240373
CBP60G	Cam-binding protein 60-like G [Source:NCBI gene (formerly Entrezgene);Acc:832750]	AT5G26920	5	9475679..9478777	6.03747	1.791	3.46053	3.24262e-09	1.80879e-08	7.68307e-05	5.14765	2.27589	4.84295	3.33375e-15	2.25808e-14	7.99865e-11
CNI1	carbon/nitrogen insensitive 1 [Source:NCBI gene (formerly Entrezgene);Acc:832801]	AT5G27420	5	9683988..9685742	13.2727	1.72371	3.30286	7.18775e-10	4.2726e-09	1.70306e-05	16.4712	2.29308	4.90101	1.85538e-30	2.51196e-29	4.45161e-26
WVD2	TPX2 (targeting protein for Xklp2) protein family [Source:NCBI gene (formerly Entrezgene);Acc:832970]	AT5G28646	5	10674712..10677234	0.479223	1.31457	2.48728	0.159745	0.237044	1	0.966857	2.16815	4.49447	0.00212171	0.00478708	1
XGD1	xylogalacturonan deficient 1 [Source:NCBI gene (formerly Entrezgene);Acc:833302]	AT5G33290	5	12558154..12562020	13.2958	1.61306	3.05901	2.91358e-17	2.96298e-16	6.90344e-13	15.0977	2.25344	4.76818	2.12968e-28	2.70402e-27	5.10974e-24
AT5G37280	RING/U-box superfamily protein [Source:NCBI gene (formerly Entrezgene);Acc:833702]	AT5G37280	5	complement(14761275..14761925)	0.434577	-0.928344	-1.90309	0.371818	0.470363	1	0.861875	3.09967	8.57224	0.0250973	0.0453175	1
AT5G37980	Zinc-binding dehydrogenase family protein [Source:NCBI gene (formerly Entrezgene);Acc:833777]	AT5G37980	5	15131289..15133085	1.10235	0.392608	1.31276	0.416437	0.514747	1	1.39055	2.21718	4.64983	0.000797239	0.0019357	1
AT5G38747	#N/A	AT5G38747	5	15518329..15521281	0.460975	0.401393	1.32078	0.687059	0.761036	1	1.03606	2.09112	4.26078	0.0155514	0.0294577	1
AT5G39580	Peroxidase superfamily protein [Source:NCBI gene (formerly Entrezgene);Acc:833954]	AT5G39580	5	complement(15847065..15849141)	4.38265	1.7213	3.29733	1.26782e-05	4.74978e-05	0.300398	5.74872	2.52067	5.73849	2.68198e-08	1.11345e-07	0.000643488
RPN12b	regulatory particle non-ATPase 12B [Source:NCBI gene (formerly Entrezgene);Acc:834209]	AT5G42040	5	complement(16813565..16814749)	1.91343	0.968305	1.95654	0.0776467	0.129265	1	3.08852	2.23841	4.71876	4.05168e-05	0.000118889	0.97212
GDPD3	PLC-like phosphodiesterases superfamily protein [Source:NCBI gene (formerly Entrezgene);Acc:834348]	AT5G43300	5	complement(17376619..17379282)	0.407879	5.11824	34.7331	0.0388845	0.0717663	1	0.861517	4.50568	22.7167	0.000683753	0.00167996	1
TOPP6	type one serine/threonine protein phosphatase 6 [Source:NCBI gene (formerly Entrezgene);Acc:834356]	AT5G43380	5	complement(17419790..17421982)	6.74196	1.7573	3.38065	6.09575e-10	3.64989e-09	1.44433e-05	9.19723	2.07994	4.2279	1.30081e-17	1.00221e-16	3.12104e-13
AT5G43490	myb-like protein X [Source:NCBI gene (formerly Entrezgene);Acc:834369]	AT5G43490	5	complement(17468094..17469312)	1.41805	0.948372	1.92969	0.182293	0.263833	1	1.10377	2.40197	5.28524	0.0101621	0.0200516	1
CRA1	RmlC-like cupins superfamily protein [Source:NCBI gene (formerly Entrezgene);Acc:834435]	AT5G44120	5	complement(17756238..17758336)	0.0961031	3.22433	9.34589	0.216555	#N/A	1	2.12388	7.7156	210.197	0.00190842	0.00434747	1
AT5G44260	Zinc finger C-x8-C-x5-C-x3-H type family protein [Source:NCBI gene (formerly Entrezgene);Acc:834449]	AT5G44260	5	complement(17829618..17831336)	3.37055	1.87021	3.65586	4.29542e-07	1.93848e-06	0.0101776	5.28508	2.51465	5.71458	1.24967e-13	7.78892e-13	2.99834e-09
AT5G46460	Pentatricopeptide repeat (PPR) superfamily protein [Source:NCBI gene (formerly Entrezgene);Acc:834689]	AT5G46460	5	18840196..18842479	2.39204	1.79294	3.4652	6.44105e-06	2.51101e-05	0.152614	2.42758	2.31499	4.97601	1.54635e-08	6.53975e-08	0.000371016
AT5G47130	Bax inhibitor-1 family protein [Source:NCBI gene (formerly Entrezgene);Acc:834759]	AT5G47130	5	19138840..19142284	0.507984	1.32904	2.51236	0.138415	0.210411	1	0.990548	3.41243	10.6474	0.00106698	0.0025344	1
NF-YB6	nuclear factor Y, subunit B6 [Source:NCBI gene (formerly Entrezgene);Acc:834818]	AT5G47670	5	19314778..19316169	0.414841	2.90663	7.49862	0.0370984	0.0689054	1	0.564827	3.58977	12.0401	0.00767545	0.0155323	1
AT5G49120	DUF581 family protein, putative (DUF581) [Source:NCBI gene (formerly Entrezgene);Acc:834971]	AT5G49120	5	complement(19908614..19909452)	13.1052	1.71206	3.27628	8.18442e-10	4.83784e-09	1.93922e-05	18.1332	2.07989	4.22774	5.37915e-16	3.81411e-15	1.29062e-11
SPL13A	Squamosa promoter-binding protein-like (SBP domain) transcription factor family protein [Source:NCBI gene (formerly Entrezgene);Acc:835126]	AT5G50570	5	complement(20582083..20584721)	0.67652	0.148079	1.10809	0.754747	0.817207	1	0.7684	2.25626	4.77751	0.00370905	0.00798859	1
HVA22E	HVA22 homologue E [Source:NCBI gene (formerly Entrezgene);Acc:835144]	AT5G50720	5	complement(20633193..20634618)	45.5714	1.63462	3.10506	8.20495e-16	7.66279e-15	1.94408e-11	50.8627	2.43059	5.39114	3.68467e-38	6.52146e-37	8.84062e-34
AT5G51570	SPFH/Band 7/PHB domain-containing membrane-associated protein family [Source:NCBI gene (formerly Entrezgene);Acc:835231]	AT5G51570	5	20949291..20951512	71.1786	1.81261	3.51276	3.25342e-46	1.03281e-44	7.70865e-42	93.1532	2.13711	4.39879	1.83539e-75	7.97904e-74	4.40364e-71
CYP715A1	cytochrome P450, family 715, subfamily A, polypeptide 1 [Source:NCBI gene (formerly Entrezgene);Acc:835316]	AT5G52400	5	21272824..21275755	0.32049	3.01039	8.05782	0.0263174	0.0509739	1	0.596518	3.3557	10.2369	0.0031904	0.00696023	1
AT5G52450	MATE efflux family protein [Source:NCBI gene (formerly Entrezgene);Acc:835321]	AT5G52450	5	complement(21288850..21291928)	35.4354	1.69799	3.24448	4.55311e-33	9.54949e-32	1.07881e-28	46.1477	2.404	5.29267	1.59027e-67	5.97123e-66	3.81555e-63
AT5G52940	#N/A	AT5G52940	5	21472103..21473602	0.497725	0.352147	1.27646	0.623226	0.705661	1	0.843217	2.30978	4.95807	0.00668042	0.0136834	1
AT5G53820	Late embryosis abundant protein (LEA) family protein [Source:NCBI gene (formerly Entrezgene);Acc:835463]	AT5G53820	5	21853348..21854117	0.826659	4.58691	24.0324	0.0678175	0.115519	1	3.17566	3.52635	11.5222	0.000110105	0.000305519	1
AT5G53990	UDP-Glycosyltransferase superfamily protein [Source:NCBI gene (formerly Entrezgene);Acc:835482]	AT5G53990	5	complement(21915468..21917225)	15.1176	1.67417	3.19136	1.21353e-20	1.48611e-19	2.87535e-16	13.9673	2.01943	4.05423	1.07034e-20	9.74338e-20	2.56806e-16
AT5G54000	2-oxoglutarate (2OG) and Fe(II)-dependent oxygenase superfamily protein [Source:NCBI gene (formerly Entrezgene);Acc:835483]	AT5G54000	5	complement(21917699..21919180)	0.622571	0.927522	1.90201	0.215663	0.302329	1	1.0068	2.34605	5.08431	0.00222657	0.00500492	1
IAMT1	IAA carboxylmethyltransferase 1 [Source:NCBI gene (formerly Entrezgene);Acc:835618]	AT5G55250	5	complement(22407427..22410974)	11.7808	0.873421	1.832	8.19568e-06	3.14804e-05	0.194188	50.582	2.81433	7.03391	3.30962e-79	1.51666e-77	7.94078e-75
AT5G55410	Bifunctional inhibitor/lipid-transfer protein/seed storage 2S albumin superfamily protein [Source:NCBI gene (formerly Entrezgene);Acc:835634]	AT5G55410	5	22460550..22461385	0.105171	2.34088	5.06612	0.364736	#N/A	1	0.91823	5.38626	41.8242	0.0265826	0.0476869	1
AT5G56050	late embryosis abundant (LEA) hydroxyproline-rich glycoprotein family protein [Source:NCBI gene (formerly Entrezgene);Acc:835703]	AT5G56050	5	complement(22700919..22702200)	2.12892	1.22143	2.33178	0.00849232	0.0186929	1	2.98412	2.29793	4.91752	1.95618e-06	6.71852e-06	0.0469345
AT5G56520	#N/A	AT5G56520	5	22885143..22886600	27.4861	1.86347	3.63881	9.96444e-24	1.40388e-22	2.36097e-19	25.9739	2.28372	4.86931	1.46708e-27	1.80753e-26	3.51997e-23
AT5G56960	basic helix-loop-helix (bHLH) DNA-binding family protein [Source:NCBI gene (formerly Entrezgene);Acc:835798]	AT5G56960	5	complement(23038389..23041617)	0.0616803	0.924885	1.89853	0.559406	0.649533	1	0.403817	3.72342	13.2087	0.00932685	0.0185491	1
AT5G57010	calmodulin-binding family protein [Source:NCBI gene (formerly Entrezgene);Acc:835803]	AT5G57010	5	23067828..23070431	3.09392	1.37881	2.60054	1.40785e-05	5.24252e-05	0.333576	3.97315	2.90632	7.49702	5.71506e-12	3.18126e-11	1.37121e-07
VIN3	Fibronectin type III domain-containing protein [Source:NCBI gene (formerly Entrezgene);Acc:835844]	AT5G57380	5	complement(23246395..23249504)	0.0189828	1.55932	2.94714	0.563749	#N/A	1	0.264858	3.21183	9.26525	0.0185788	0.0346301	1
PMR5	Pmr5/Cas1p GDSL/SGNH-like acyl-esterase family protein (DUF828) [Source:NCBI gene (formerly Entrezgene);Acc:835974]	AT5G58600	5	complement(23683784..23685831)	13.1699	1.66864	3.17915	3.43859e-16	3.28606e-15	8.1474e-12	14.044	2.01479	4.04121	4.22613e-22	4.1053e-21	1.01397e-17
PLC1_2	phospholipase C1 [Source:NCBI gene (formerly Entrezgene);Acc:835981]	AT5G58670	5	complement(23704231..23707003)	12.8923	1.46351	2.75778	3.57812e-16	3.41499e-15	8.478e-12	16.2924	2.00756	4.02102	3.23522e-25	3.57563e-24	7.76226e-21
AT5G58680	ARM repeat superfamily protein [Source:NCBI gene (formerly Entrezgene);Acc:835982]	AT5G58680	5	complement(23708112..23709527)	0.308137	1.74629	3.35495	0.157702	0.234466	1	0.490515	3.41319	10.653	0.0119853	0.0232735	1
PLC5	phosphatidylinositol-speciwc phospholipase C5 [Source:NCBI gene (formerly Entrezgene);Acc:835983]	AT5G58690	5	complement(23709529..23712558)	7.83048	1.30269	2.46689	4.03852e-07	1.82924e-06	0.00956886	8.74593	2.05992	4.16963	1.33616e-17	1.02875e-16	3.20584e-13
AT5G59845	Gibberellin-regulated family protein [Source:NCBI gene (formerly Entrezgene);Acc:836106]	AT5G59845	5	24111304..24112100	24.7671	1.65469	3.14855	8.53336e-10	5.03605e-09	2.0219e-05	33.3743	2.36202	5.1409	4.19788e-27	5.05492e-26	1.0072e-22
AACT1_2	anthocyanin 5-aromatic acyltransferase 1 [Source:NCBI gene (formerly Entrezgene);Acc:836237]	AT5G61160	5	24608605..24610329	0.896478	1.87195	3.66027	0.00667745	0.0150935	1	2.03184	3.31696	9.96564	4.1336e-07	1.52644e-06	0.00991775
AOX2	alternative oxidase 2 [Source:NCBI gene (formerly Entrezgene);Acc:836542]	AT5G64210	5	complement(25683770..25685731)	0.334607	4.46066	22.0188	0.0725307	0.122308	1	0.489643	3.31607	9.95948	0.0176166	0.0329872	1
AT5G64640	Plant invertase/pectin methylesterase inhibitor superfamily [Source:NCBI gene (formerly Entrezgene);Acc:836585]	AT5G64640	5	25836514..25839220	12.4464	1.99526	3.98687	2.15406e-23	2.98929e-22	5.10384e-19	13.8093	2.44149	5.43202	6.20229e-34	9.59593e-33	1.48812e-29
PROPEP3	elicitor peptide 3 [Source:NCBI gene (formerly Entrezgene);Acc:836614]	AT5G64905	5	25939562..25940080	4.5012	1.40352	2.64546	0.00490056	0.0114178	1	8.0838	2.72159	6.59601	4.10693e-08	1.67702e-07	0.000985377
SDH2-3	succinate dehydrogenase 2-3 [Source:NCBI gene (formerly Entrezgene);Acc:836640]	AT5G65165	5	complement(26034422..26036057)	0.179598	0.79825	1.73899	0.517324	0.612269	1	0.62964	3.58403	11.9922	0.00942013	0.0187085	1
AT5G66070	RING/U-box superfamily protein [Source:NCBI gene (formerly Entrezgene);Acc:836739]	AT5G66070	5	26421610..26423240	10.635	1.95534	3.87808	8.39384e-16	7.82273e-15	1.98884e-11	12.5686	2.0414	4.11645	3.34901e-20	2.96713e-19	8.03527e-16
STR18	sulfurtransferase 18 [Source:NCBI gene (formerly Entrezgene);Acc:836749]	AT5G66170	5	26447642..26448776	64.0678	1.81626	3.52168	1.95646e-31	3.84193e-30	4.63563e-27	93.5651	2.32809	5.0214	1.559e-59	4.85028e-58	3.7405e-55
AT5G67340	ARM repeat superfamily protein [Source:NCBI gene (formerly Entrezgene);Acc:836869]	AT5G67340	5	26864395..26867847	8.76981	1.96404	3.90153	4.6879e-23	6.40544e-22	1.11075e-18	9.86407	2.51873	5.73077	2.77046e-29	3.61599e-28	6.64717e-25
