# Supplementary material for: UVH6 regulates osmotic and heat stress tolerance by modulating transcription
Source: Front Plant Sci. 2025 Sep 18;16:1623563. doi: 10.3389/fpls.2025.1623563 (PMC12504840; doi:10.3389/fpls.2025.1623563)
Supplement: Supplementary file 3 [file Table2.xlsx]

## Sheet: Sheet1
Supplementary Table 2. Primers used for genetic mapping, qRT-PCR, cloning, and genotyping
Name	Sequence (5ʹ → 3ʹ)	Purpose
Chr.1_JV26/27 F	CAAGAGATTGCAACATCCACA	Genetic mapping
Chr.1_JV26/27 R	AAGCTCCTTGGATCCGATTT	Genetic mapping
Chr.1_SO392 F	GTTGATCGCAGCTTGATAAGC	Genetic mapping
Chr.1_SO392 R	TTTGGAGTTAGACACGGATCTG	Genetic mapping
Chr.1_CIW1 F	ACATTTTCTCAATCCTTACTC	Genetic mapping
Chr.1_CIW1 R	GAGAGCTTCTTTATTTGTGAT	Genetic mapping
Chr.1_NGA692 F	AGCGTTTAGCTCAACCCTAGG	Genetic mapping
Chr.1_NGA692 R	TTTAGAGAGAGAGAGCGCGG	Genetic mapping
Chr.1_At1g_601013_F	CTTCCTCTAGCAACTGCAA	Genetic mapping
Chr.1_At1g_601013_R	TCTATGTCGACTAAGTAGAAGTTG	Genetic mapping
Chr.1_At1g_750335_F	TACCTAGTAAGAAGGGTGCGC	Genetic mapping
Chr.1_At1g_750335_R	AGTCCCGGTCTGCACTAAG	Genetic mapping
Chr.1_At1g_882857_F	AGTCTCACCTTCCATTGACCTCGAG	Genetic mapping
Chr.1_At1g_882857_R	TCTGAGTCGATGGTTGAAGTAAAGC	Genetic mapping
Chr.1_At1g_ 914142_F	CTCTTTGCAACAGCCAACGGTCATA	Genetic mapping
Chr.1_At1g_ 914142_R	TTAGCGAAGGCAGCAACAACATGGA	Genetic mapping
Chr.2_At2g_1996301 F	GTGCACTTAGCCAACCCAAAG	Genetic mapping
Chr.2_At2g_1996301 R	CATCACACACGTATAGCGATC	Genetic mapping
Chr.2_PLS5 F	GATGCCTTTCTCCTGGTTG	Genetic mapping
Chr.2_PLS5 R	AATATAGCCGTCGTCTTCATCA	Genetic mapping
Chr.2_C033 F	CTTATGATAGGGTTTGGTTCC	Genetic mapping
Chr.2_C033 R	TGCAATAGCGATATTGGATCG	Genetic mapping
Chr.3_At3g_4174916 F	CAGGTTACGCAAAGACACGATTAC	Genetic mapping
Chr.3_At3g_4174916 R	CATCCTCTCAGGTCCGTTTC	Genetic mapping
Chr.3_At3g_9749501 F	CTTCCGGATCTTGTCCCTAAAG	Genetic mapping
Chr.3_At3g_9749501 R	CCAAAGAGCCGTAGAACTTGG	Genetic mapping
Chr.3_F24M12-TGF F	GTTCTCTGCATTCCACACATACTCT	Genetic mapping
Chr.3_F24M12-TGF R	CTTGGGTATTCTGAAGAGCATAAAT	Genetic mapping
Chr.4_JV30/31 F	CATTAAAATCACCGCCAAAAA	Genetic mapping
Chr.4_JV30/31 R	TTTTGTTACATCGAACCACACA	Genetic mapping
Chr.4_NGA1111 F	AGTTCCAGATTGAGCTTTGAGC	Genetic mapping
Chr.4_NGA1111 R	GGGTTCGGTTACAATCGTGT	Genetic mapping
Chr.5_NGA106 F	TGCCCCATTTTGTTCTTCTC	Genetic mapping
Chr.5_NGA106 R	GTTATGGAGTTTCTAGGGCACG	Genetic mapping
Chr.5_At5g_17322301 F	GGTGTGTGTGTTGGGGTTCTT	Genetic mapping
Chr.5_At5g_17322301 R	GTCAAAAGAACCAGTTGGCTCC	Genetic mapping
Chr.5_JV75/76 F	CACAATCAGAGGGGGTTGAT	Genetic mapping
Chr.5_JV75/76 R	AAATTTTGGGGGAAATGAAA	Genetic mapping
pRI909 UVH6 F	GGCCAGTGCCAAGCTTAGTCTGTTGGTTACGAATTTATCA	Vector construction
pRI909 UVH6 R	GCAGGCATGCAAGCTAATTCCACTTCTACTGCTTGGT	Vector construction
UVH6 seq1	GTTATTCACACAACGCAGAGA	Sequencing of UVH6
UVH6 seq2	TTGTGCCTTCAAAGTTGAGATT	Sequencing of UVH6
UVH6 seq3	GGGTCAGAATGAAAAAGAAA	Sequencing of UVH6
UVH6 seq4	ACTGGTAAAACCATTGCTCTTC	Sequencing of UVH6
UVH6 seq5	GATCTAAGGGCGTTTGGTA	Sequencing of UVH6
UVH6 seq6	GGTTTTATGAGACTGCTTTT	Sequencing of UVH6
UVH6 seq7	GAGAATGTAGAGAAAGAAAGCCC	Sequencing of UVH6
UVH6 seq8	CCGTCTTCTTAATTTCACTCCTG	Sequencing of UVH6
UVH6 seq9	GCTTGTTTTCATTGAAACACAAG	Sequencing of UVH6
UVH6 seq10	GATACAGCCGTCATGATAAGC	Sequencing of UVH6
UVH6 seq11	GAAGAGGTGCAGTTTTCTTCT	Sequencing of UVH6
UVH6 seq12	GATATTACGAGCAAGATTGGAGT	Sequencing of UVH6
aod12 UVH6 mutation chek seq F	CAAACGCTTTTGTCATCATC	Sequencing of UVH6
aod12 UVH6 mutation chek seq R	GTTTGCAAGCCATTGATC	Sequencing of UVH6
uvh6-1 mutation seq F	CAAACGCTTTTGTCATCATC	Sequencing of UVH6
uvh6-1 mutation seq R	GTTTGCAAGCCATTGATC	Sequencing of UVH6
XPF_SALK_096156C_LP	CCCTTGGGAGTCTTTTGTTTC	T-DNA verification
XPF_SALK_096156C_RP	GATGTCGAATTACATGGTGGG	T-DNA verification
ERCC1_SALK_077000C_LP	TGTACCTTACGTTCGCCAATC	T-DNA verification
ERCC1_SALK_077000C_RP	TGTGCCAACAGTCAGATTCAG	T-DNA verification
SALK_LB1.3	ATTTTGCCGATTTCGGAAC	T-DNA verification
Actin2 qRT F	ACCTTGCTGGACGTGACCTTACTGAT	qRT-PCR
Actin2 qRT R	GTTGTCTCGTGGATTCCAGCAGCTT	qRT-PCR
PR1 qRT F	GTGGGACGAGAGGGTTGCAGCCTAT	qRT-PCR
PR1 qRT R	GCACGTGTTCGCAGCGTAGTTGT	qRT-PCR
PR2 qRT F	CAGATTCCGGTACATCAACGTT	qRT-PCR
PR2 qRT R	AGTGGTGGTGTCAGTGGCTA	qRT-PCR
PR5 qRT F	TAGCTACGCTTATGACGACGAA	qRT-PCR
PR5 qRT R	ACCCGACTGTATCTAACTCGAA	qRT-PCR
WRKY54_Fw	GATCACATACAAGGATCGTG	qRT-PCR
WRKY54_Rv	AGACCTAGTGCTGATTCATC	qRT-PCR
UGT71B6_Fw	CGGTTGCTAAACTCGTAGATTCC	qRT-PCR
UGT71B6_Rv	AACAACGAATCCCGCAAGAC	qRT-PCR
ORG1_Fw	AGCCAAACTGTTGGTTGGAG	qRT-PCR
ORG1_Rv	ATTAAGGCACGTGTGGAAGG	qRT-PCR
